# Supplementary material for: Tissue-specific O-GlcNAcylation profiling identifies substrates in translational machinery in Drosophila mushroom body contributing to olfactory learning
Source: eLife. 2024 Apr 15;13:e91269. doi: 10.7554/eLife.91269 (PMC11018347; doi:10.7554/eLife.91269)
Supplement: Figure 2—figure supplement 1—source data 1. [file elife-91269-fig2-figsupp1-data1.zip]

Archive with 10 entries (9 files):
- Figure 2-figure supplement 1-source_data_1/
- Figure 2-figure supplement 1-source_data_1/Figure 2-figure supplement 1-source_data_1A_Streptavidin.tif
- Figure 2-figure supplement 1-source_data_1/Figure 2-figure supplement 1-source_data_1A_Tubulin.tif
- Figure 2-figure supplement 1-source_data_1/Figure 2-figure supplement 1-source_data_1B_Streptavidin.tif
- Figure 2-figure supplement 1-source_data_1/Figure 2-figure supplement 1-source_data_1B_Tubulin.tif
- Figure 2-figure supplement 1-source_data_1/Figure 2-figure supplement 1-source_data_1C_RL2.tif
- Figure 2-figure supplement 1-source_data_1/Figure 2-figure supplement 1-source_data_1C_Tubulin.tif
- Figure 2-figure supplement 1-source_data_1/Figure 2-figure supplement 1-source_data_1D_HA.tif
- Figure 2-figure supplement 1-source_data_1/Figure 2-figure supplement 1-source_data_1D_Streptavidin.tif
- Figure 2-figure supplement 1-source_data_1/Figure 2-figure supplement 1-source_data_1D_Tubulin.tif
