# Supplementary material for: Tissue-specific O-GlcNAcylation profiling identifies substrates in translational machinery in Drosophila mushroom body contributing to olfactory learning
Source: eLife. 2024 Apr 15;13:e91269. doi: 10.7554/eLife.91269 (PMC11018347; doi:10.7554/eLife.91269)
Supplement: Figure 2—figure supplement 1—source data 3. [file elife-91269-fig2-figsupp1-data3.zip › Figure 2-figure supplement 1-source data 3/Figure 2-figure supplement 1-source data 3.xlsx.xlsx]

## Sheet: E
Gene Ontology (GO) enrichment analysis of candidate O-GlcNAcylated substrates identified by TurboID-CpOGACD														Gene Ontology (GO) enrichment analysis of candidate O-GlcNAcylated substrates identified by Chemoenzymatic labeling														Gene Ontology (GO) enrichment analysis of candidate O-GlcNAcylated substrates identified by Direct capture
Category	Term	Count	%	PValue	Genes	List Total	Pop Hits	Pop Total	Fold Enrichment	Bonferroni	Benjamini	FDR		Category	Term	Count	%	PValue	Genes	List Total	Pop Hits	Pop Total	Fold Enrichment	Bonferroni	Benjamini	FDR		Category	Term	Count	%	PValue	Genes	List Total	Pop Hits	Pop Total	Fold Enrichment	Bonferroni	Benjamini	FDR
GOTERM_BP_DIRECT	GO:0006913~nucleocytoplasmic transport	18	5.11364	5.69977e-18	RANBP2, NUP214, POM121, NUP205, NUP107, NXT1, NUP133, NUP188, NUP153, RANGAP1, AAAS, NUP85, NUP50, NUP62, NUP54, NUP88, NUP98, NUP58	325	52	19256	20.5093	8.21906e-15	8.21906e-15	7.93977e-15		GOTERM_BP_DIRECT	GO:0008380~RNA splicing	77	4.07192	2.53878e-28	RBM28, RBM25, FMR1, GEMIN2, CASC3, CCAR2, EFTUD2, RBM4, PTBP1, SYNCRIP, PPP4R2, SNRPD2, PPP2R1A, C1QBP, KHSRP, MAGOH, DHX15, DHX16, ARL6IP4, ZNF326, BCAS2, MBNL1, NCBP1, PRMT1, SCAF11, BUD31, THOC1, THOC3, PUS7, SRRM1, JMJD6, SFPQ, RBMXL1, DDX39B, RRAGC, THRAP3, ZNF638, RBM20, SRSF4, SNRPA1, PPIG, SREK1, SNRPF, HNRNPH3, NSRP1, SF3B4, SF3B3, DDX23, U2AF1, RNPC3, PRPF8, PPP2CA, BCLAF1, SMN2, SMN1, …	1800	200	19308	4.12977	1.24527e-24	1.24527e-24	1.20541e-24		GOTERM_BP_DIRECT	GO:0002181~cytoplasmic translation	36	13.2841	2.46084e-42	RPL4, RPL5, RPL10, RPL31, RPL34, RPL12, RPL11, RPL36A, RPL8, RPL9, RPS14, RPS16, RPS19, RPL18A, RPS18, RACK1, RPLP2, RPL13, RPL37, RPS2, RPS11, RPL17, RPS12, RPL21, RPS7, RPL23, RPL22, RPS6, RPL23A, RPL27A, RPL24, RPS20, RPL26, RPL29, RPL28, RPS23	263	90	19308	29.3658	3.37134e-39	3.37134e-39	3.1794e-39
GOTERM_BP_DIRECT	GO:0000398~mRNA splicing, via spliceosome	25	7.10227	6.29936e-14	SF3B2, SF3B3, DDX46, SF3B6, DDX23, ESS2, EFTUD2, SYNCRIP, RAVER2, DHX38, SF3B1, BCAS2, SF3A3, RBM17, IK, TFIP11, XAB2, PRPF6, SNW1, PSPC1, GEMIN5, PABPC1, SNRNP200, RBM22, SF1	325	202	19256	7.33283	9.07734e-11	4.54184e-11	4.38751e-11		GOTERM_BP_DIRECT	GO:0000398~mRNA splicing, via spliceosome	77	4.07192	5.41762e-28	DBR1, DDX46, EIF4A3, GPATCH1, CASC3, DDX41, PRPF19, EFTUD2, SART1, PNN, RBM4, SYNCRIP, SNRPD2, MAGOH, CWC22, DHX16, BCAS2, SRRM2, RBM17, RBM14, IK, AQR, NCBP1, BUD31, RBM19, PRPF40A, SRRM1, GCFC2, SFPQ, DDX39A, DDX39B, PSPC1, HNRNPH1, FRG1, SRSF3, GEMIN5, SRSF4, GEMIN6, SNRPA1, SRSF5, PABPC1, SNRPF, HNRNPH3, SRSF6, SNRNP200, SRSF9, SF1, SF3B4, ZCCHC8, SF3B3, SF3B6, SRSF1, DDX23, U2AF1, RNPC3, HTA…	1800	202	19308	4.08888	2.65734e-24	1.32867e-24	1.28614e-24		GOTERM_BP_DIRECT	GO:0006412~translation	41	15.1292	2.71831e-33	RPL4, RPL5, RPL10, RPL31, RPL34, RPL12, RPL11, RPL36A, RPL8, RPL9, RPS14, RPS16, RPS19, RPL18A, RPS18, RPL36AL, RACK1, RPLP2, RPL13, RPL37, RPS2, RPS11, RPL17, RPS12, RPL21, RPS7, RPL23, PABPC4, RPL22, RPS6, RPL23A, AIMP1, EEF1A1, NACA, RPL27A, RPL24, RPS20, RPL26, RPL29, RPL28, RPS23	263	223	19308	13.4977	3.72408e-30	1.86204e-30	1.75603e-30
GOTERM_BP_DIRECT	GO:0051028~mRNA transport	18	5.11364	1.15926e-13	RANBP2, POM121, NUP205, NUP188, NUP153, AAAS, NXF1, BCLAF1, POM121C, NUP85, NUP50, NUP62, G3BP2, IGF2BP3, NUP54, NUP88, NUP98, NUP58	325	89	19256	11.983	1.67138e-10	5.5722e-11	5.38285e-11		GOTERM_BP_DIRECT	GO:0006397~mRNA processing	79	4.17768	1.0156e-26	RBM28, RBM25, RBM26, CELF1, FMR1, GEMIN2, GPATCH1, ADAR, CASC3, PHRF1, CCAR2, EFTUD2, RBM4, PTBP1, PPP4R2, SNRPD2, C1QBP, KHSRP, DHX15, ARL6IP4, ZNF326, BCAS2, MBNL1, SCAF11, THOC1, THOC3, PUS7, SRRM1, JMJD6, SFPQ, RBMXL1, PDE12, THRAP3, XRN2, RBM20, SRSF4, SRSF5, SREK1, NSRP1, DUS3L, SRSF9, SF3B4, TRUB1, KHDRBS1, KHDRBS3, CSTF3, DDX1, SRSF1, U2AF1, TRMT2A, HNRNPLL, PRPF8, BCLAF1, SMN2, RBBP6, SM…	1800	220	19308	3.85185	4.98153e-23	1.66051e-23	1.60736e-23		GOTERM_BP_DIRECT	GO:0034063~stress granule assembly	11	4.05904	4.87253e-13	ATXN2L, DDX6, YTHDF1, ATXN2, YTHDF3, CSDE1, G3BP1, CIRBP, PRRC2C, UBAP2L, RPS23	263	25	19308	32.3024	6.67569e-10	2.22512e-10	2.09843e-10
GOTERM_BP_DIRECT	GO:0006606~protein import into nucleus	18	5.11364	1.42058e-12	NUP214, IPO11, POM121, NUP107, NXT1, NUP133, NUP188, PPP1R10, NUP153, STK4, STK3, IPO8, POM121C, NUP85, NUP50, NUP62, NUP88, NUP98	325	103	19256	10.3542	2.0484e-09	5.12119e-10	4.94717e-10		GOTERM_BP_DIRECT	GO:0006413~translational initiation	32	1.69223	4.91102e-19	EIF4A1, DDX3X, EIF1AD, LARP1, EIF3CL, EIF2B1, ABCF1, EIF2A, PAIP1, EIF5B, EIF2B4, EIF2B3, RPS3A, EIF3M, COPS5, EIF2S3, EIF3K, EIF6, EIF3L, EIF4E1B, EIF3I, EIF3G, EIF3H, EIF3E, EIF3F, EIF3C, ABCE1, EIF4G3, EIF1B, EIF4G2, EIF3B, EIF4G1	1800	53	19308	6.47648	2.40885e-15	6.02214e-16	5.82938e-16		GOTERM_BP_DIRECT	GO:0006338~chromatin remodeling	20	7.38007	2.61975e-12	NPM1, SMARCC1, SMARCC2, CBX3, HDAC1, DDX21, ARID1A, NPM3, ARID1B, ACTB, HCFC1, RBBP4, YEATS2, RUVBL2, RUVBL1, HNRNPC, DMAP1, RAD54L2, NFRKB, BPTF	263	173	19308	8.48722	3.58912e-09	8.97264e-10	8.46179e-10
GOTERM_BP_DIRECT	GO:0006338~chromatin remodeling	20	5.68182	1.0977e-10	KDM5A, ERCC6L, PBRM1, SMARCB1, SMARCC2, YEATS4, ACTR8, CHD1L, INO80, NUDT5, UCHL5, HCFC1, RUVBL2, HLTF, GATAD1, RUVBL1, SMARCAD1, DMAP1, SF3B1, NFRKB	325	173	19256	6.84962	1.58288e-07	3.16576e-08	3.05818e-08		GOTERM_BP_DIRECT	GO:0006336~DNA replication-independent nucleosome assembly	22	1.16341	8.26155e-18	H4C8, H4C9, ATRX, IPO4, H4C15, NASP, RBBP4, H4C14, H4C13, HAT1, H4C12, H4C11, H4C2, H4C1, H4C4, H4C3, H4C6, H3-3A, ASF1A, ASF1B, H3-3B, H4C5	1800	26	19308	9.07641	4.05229e-14	8.10458e-15	7.84516e-15		GOTERM_BP_DIRECT	GO:0006913~nucleocytoplasmic transport	13	4.79705	3.8635e-12	NUP214, RANBP1, NPM1, SEC13, NUP153, NUP50, NUP62, NUP54, NUP88, NUP98, RAE1, RAN, NUP58	263	52	19308	18.3536	5.29295e-09	1.0586e-09	9.98329e-10
GOTERM_BP_DIRECT	GO:0006397~mRNA processing	21	5.96591	1.04747e-09	SF3A3, RBM27, SF3B2, RBM26, CELF1, DDX1, TFIP11, CCAR2, EFTUD2, NUDT21, BCLAF1, PAN3, THRAP3, C1QBP, PAPOLG, PAPOLA, SYMPK, PAPOLB, SUGP2, BCAS2, FAM50A	325	220	19256	5.65561	1.51046e-06	2.51743e-07	2.43189e-07		GOTERM_BP_DIRECT	GO:0006457~protein folding	57	3.01428	1.23138e-17	ERO1A, FKBP10, HSP90AB1, NUDCD3, KHSRP, SIL1, PDIA3, CCT2, NUDC, HSP90AA1, VBP1, AHSA1, PDIA6, PDRG1, DNAJC7, CDC37, TCP1, CANX, ERP29, PPIG, PFDN4, PPIB, PPIA, FKBP5, HSPA4L, HSPBP1, HSP90B1, DNAJB1, STIP1, BAG4, HSPH1, BAG5, BAG2, BAG3, GRPEL2, CDC37L1, CCT8, CCT7, TXNDC5, CCT4, RANBP2, HSPA9, TRAP1, PTGES3, TBCD, TTC1, TBCA, CCT6A, DNAJA1, ERP44, TTC4, LYRM7, TBCE, ANP32E, PDCL, HYOU1, P4HB	1800	172	19308	3.55477	6.03991e-14	1.00665e-14	9.74431e-15		GOTERM_BP_DIRECT	GO:2000767~positive regulation of cytoplasmic translation	9	3.32103	1.21057e-11	SYNCRIP, PKM, CNBP, CSDE1, HNRNPD, HNRNPU, YBX1, PABPC1, EEF2	263	16	19308	41.2956	1.65847e-08	2.76414e-09	2.60676e-09
GOTERM_BP_DIRECT	GO:0006325~chromatin organization	22	6.25	2.24445e-09	PRKAA1, L3MBTL2, HDAC3, PRKAA2, KMT2A, CBX4, RING1, ASH2L, EMSY, MRGBP, KANSL3, HLTF, GATAD1, HAT1, TLK2, TLK1, APBB1, PKN1, OGT, FAM50B, BAP1, FAM50A	325	254	19256	5.13182	3.23649e-06	4.62357e-07	4.46646e-07		GOTERM_BP_DIRECT	GO:0006364~rRNA processing	47	2.48546	4.79092e-16	RPL5, NVL, HEATR1, EIF4A3, RRP1, DDX21, NOL8, PWP1, RRP8, IPO4, WDR43, NOL6, EXOSC7, FBL, EXOSC6, EXOSC5, EXOSC10, EXOSC4, BRIX1, RRP12, EXOSC3, LYAR, UTP14A, EXOSC1, PELP1, DDX17, NOP56, NOP58, DIS3, WDR18, RPL35A, RRP1B, NPM3, WDR55, MRPL44, BOP1, EBNA1BP2, TBL3, LAS1L, MRTO4, XRN2, FRG1, GEMIN4, TSR2, SBDS, PIN4, NAF1	1800	131	19308	3.8485	2.17826e-12	3.35707e-13	3.24961e-13		GOTERM_BP_DIRECT	GO:0006397~mRNA processing	21	7.74908	2.30593e-11	KHDRBS1, TCERG1, HSPA8, RBM26, NONO, DDX1, HNRNPR, RRP1B, YBX1, USP39, HNRNPL, PTBP1, BCLAF1, SFPQ, SNRPD2, C1QBP, KHSRP, HNRNPA2B1, CDK12, HNRNPA1, HNRNPA0	263	220	19308	7.00774	3.15911e-08	4.51303e-09	4.25608e-09
GOTERM_BP_DIRECT	GO:0000278~mitotic cell cycle	17	4.82955	7.49738e-09	NUP214, WDHD1, PBRM1, IK, PPP1R12A, TUBGCP2, PLK1, ABRAXAS2, YEATS4, KIF11, KIF22, SKA3, RNF2, INCENP, NUP62, NUP88, BAP1	325	154	19256	6.5405	1.08112e-05	1.3514e-06	1.30548e-06		GOTERM_BP_DIRECT	GO:0051301~cell division	89	4.7065	7.72544e-16	ERCC6L, NUMA1, CLTC, BUB1B, WASL, KIF11, SMC3, CDC73, SMC2, BABAM1, PPP1CB, TUBA1C, TUBA1B, ZNRD2, CHEK2, RUVBL1, CNTRL, POGZ, CDC27, RCC1, LZTS2, DIS3L2, HELLS, NUDC, ANAPC7, NSUN2, HAUS6, VRK1, PRPF40A, SMC1A, MASTL, CKAP5, CD2AP, EML4, DYNC1LI1, MAU2, KIF2A, CDC37, ZW10, PARD3, SDE2, BIRC6, KIF2C, KIF2B, ARHGEF2, MAPRE1, KIF20B, ANAPC1, PAFAH1B1, CDC123, CDCA2, TSG101, VPS4A, BOD1L1, NCAPG, PD…	1800	383	19308	2.49262	3.81195e-12	4.73666e-13	4.58505e-13		GOTERM_BP_DIRECT	GO:0051028~mRNA transport	14	5.16605	1.90838e-10	SEC13, HNRNPA3, NUP153, BCLAF1, POM121C, NUP50, KHSRP, HNRNPA2B1, NUP62, NUP54, NUP88, NUP98, HNRNPA1, NUP58	263	88	19308	11.6796	2.61448e-07	3.2681e-08	3.08203e-08
GOTERM_BP_DIRECT	GO:0034063~stress granule assembly	8	2.27273	9.68714e-08	ATXN2L, DDX6, YTHDF1, ATXN2, YTHDF3, G3BP1, G3BP2, UBAP2L	325	24	19256	19.7497	0.000139679	1.55209e-05	1.49935e-05		GOTERM_BP_DIRECT	GO:0051028~mRNA transport	35	1.85087	1.21454e-13	SLBP, NUP205, DHX9, FMR1, SRSF1, EIF4A3, CASC3, AAAS, BCLAF1, XPO1, POM121C, NUP42, NUP85, KHSRP, MAGOH, NUP62, IGF2BP1, IGF2BP3, NUP88, EIF5A, RANBP2, HNRNPA3, NCBP1, UPF3B, NUTF2, NUP153, LRPPRC, QKI, NUP93, NUP50, NUP35, NUP54, NUP98, HNRNPA1L2, NUP58	1800	88	19308	4.26629	5.95753e-10	6.61926e-11	6.40739e-11		GOTERM_BP_DIRECT	GO:0008380~RNA splicing	18	6.64207	2.13418e-09	TCERG1, HSPA8, FUS, NONO, RRP1B, YBX1, USP39, SYNCRIP, PTBP1, BCLAF1, SFPQ, SNRPD2, C1QBP, KHSRP, SNRPD3, CDK12, HNRNPC, HNRNPA1	263	200	19308	6.6073	2.92382e-06	3.24869e-07	3.06373e-07
GOTERM_BP_DIRECT	GO:0006281~DNA repair	21	5.96591	1.41528e-07	BARD1, WDHD1, BLM, SUPT16H, MRE11, USP10, ACTR8, CHD1L, INO80, KIF22, UCHL5, EMSY, UFL1, SUMO1, RPA3, RUVBL2, HLTF, RUVBL1, MMS19, DMAP1, NFRKB	325	294	19256	4.23209	0.000204063	2.04084e-05	1.97149e-05		GOTERM_BP_DIRECT	GO:0006606~protein import into nucleus	38	2.00952	1.47217e-13	IPO11, CSE1L, ADAR, PHB2, ELAVL1, IPO7, IPO4, IPO5, STK3, IPO9, POM121C, NUP85, NUP62, LMNA, KPNA6, AKT1, HEATR3, KPNA4, NUP88, TNPO1, KPNA2, TNPO2, KPNA3, APPL1, KPNA1, NUP214, MED1, NUP133, STAT3, NUTF2, NUP153, PML, NUP93, POLA2, NUP50, NUP98, TP53, KPNB1	1800	103	19308	3.95741	7.22092e-10	7.22099e-11	6.98986e-11		GOTERM_BP_DIRECT	GO:0000398~mRNA splicing, via spliceosome	18	6.64207	2.48451e-09	HSPA8, RBM14, HNRNPA3, NONO, HNRNPU, HNRNPR, DDX41, USP39, SYNCRIP, SFPQ, SNRPD2, HNRNPA2B1, PABPC1, SNRPD3, HNRNPC, HNRNPA1, RBMX, SF1	263	202	19308	6.54188	3.40377e-06	3.40378e-07	3.20998e-07
GOTERM_BP_DIRECT	GO:0007049~cell cycle	23	6.53409	2.05025e-07	NEK9, DCLRE1A, LIN54, ERCC6L, SMARCB1, CCNT1, TXLNG, KLHL13, ACTR8, KIF11, CCAR2, HCFC1, KLHL9, MIS18A, PSME3, RUVBL1, TLK2, SASS6, TP53BP2, TLK1, ANAPC5, OIP5, MCM2	325	359	19256	3.79591	0.000295603	2.6877e-05	2.59637e-05		GOTERM_BP_DIRECT	GO:0006281~DNA repair	70	3.70175	3.75636e-13	MDC1, MRE11, RIF1, FMR1, UBE2D3, NUDT1, BCCIP, PARK7, HMGB1, SMC3, PRPF19, CHAF1A, TRIM28, RUVBL1, POGZ, TOPBP1, NFRKB, RFC5, WDHD1, UPF1, SUPT16H, RFC3, RFC4, RFC2, ATRX, ACTL6A, RECQL, SMC1A, EMSY, MSH6, DDB1, MSH2, HDGFL2, ASF1A, OTUB1, FH, VCP, USP10, UHRF1, BOD1L1, PDS5A, SAMHD1, RAD51AP1, RNF113A, WRN, HAUS7, POLD1, UBR5, EP400, ASCC2, NPM1, ASCC1, EYA3, INTS3, NONO, EYA4, HUWE1, RPA1, CDC5…	1800	294	19308	2.55397	1.84226e-09	1.67499e-10	1.62138e-10		GOTERM_BP_DIRECT	GO:0045893~positive regulation of transcription, DNA-templated	33	12.1771	4.53024e-09	KMT2A, KARS1, HDAC1, ATN1, NOLC1, ACTB, CCAR1, RBBP4, RUVBL2, NUP62, RUVBL1, WDR5, DMAP1, TRIM21, NFRKB, NPM1, SMARCC1, SMARCC2, FUS, CNBP, ARID1A, ARID1B, HNRNPAB, HCFC1, KLF7, ILF3, SP1, TBL1XR1, CARM1, KANSL3, HNRNPD, NUP98, OGT	263	725	19308	3.34162	6.2064e-06	5.6422e-07	5.32097e-07
GOTERM_BP_DIRECT	GO:0008380~RNA splicing	17	4.82955	2.97753e-07	SF3B2, TAF15, SF3B3, PRMT1, DDX23, TFIP11, CCAR2, EFTUD2, SYNCRIP, BCLAF1, PRPF6, THRAP3, C1QBP, SF3B1, SUGP2, BCAS2, FAM50A	325	200	19256	5.03618	0.000429268	3.578e-05	3.45642e-05		GOTERM_BP_DIRECT	GO:0050821~protein stabilization	57	3.01428	1.93473e-12	RPL5, HSP90AB1, CTNND1, PARK7, PHB2, LAMP1, CHEK2, RUVBL1, LAMP2, CCT2, USP7, HSP90AA1, DNAAF2, VBP1, RPL23, TSC1, ATP1B3, GTPBP4, PDRG1, HCFC1, CREB1, CDC37, TCP1, PFDN4, PFN1, PPIB, TP53, PFN2, STX12, URI1, STXBP4, WIZ, RPAP3, NAPG, USP19, STK3, RAB21, BAG4, BAG5, BAG2, BAG3, BAG1, CDC37L1, FLNA, CCT8, CCT7, CCT4, ATF7IP, NPM1, PEX19, SEC16A, PTGES3, PML, CCT6A, PRKRA, NAA15, SUGT1	1800	220	19308	2.77918	9.49012e-09	7.90822e-10	7.65509e-10		GOTERM_BP_DIRECT	GO:0050821~protein stabilization	18	6.64207	9.06495e-09	RPL5, NPM1, HSP90AB1, RPS7, RPL23, RPL11, HCFC1, H1-5, RUVBL2, RUVBL1, ZNF207, CCT8, PFN1, PPIB, GAPDH, HSPA1B, HSPA1A, CCT4	263	220	19308	6.00664	1.24189e-05	1.03492e-06	9.75993e-07
GOTERM_BP_DIRECT	GO:0000723~telomere maintenance	10	2.84091	3.65808e-07	BLM, MRE11, RPA3, RUVBL2, RUVBL1, RPA2, ACTR8, INO80, NFRKB, UCHL5	325	56	19256	10.5802	0.000527356	4.05765e-05	3.91977e-05		GOTERM_BP_DIRECT	GO:0006974~cellular response to DNA damage stimulus	66	3.49022	2.16852e-12	MRE11, RIF1, MCM7, FMR1, SETD7, ASH2L, AATF, CCAR2, PAXX, CHEK2, CASP3, HMCES, MACROD1, AKT1, TOPBP1, IKBKG, USP47, ARMT1, NCOA6, VRK1, MASTL, GNL1, SIRT1, DDB1, SFPQ, RNF169, WAC, TP53, OTUB1, NFAT5, FH, VCP, SPINDOC, USP10, STXBP4, UBA6, PRKDC, BRAT1, BOD1L1, XIAP, SAMHD1, CBL, TANK, FOXO1, CDKN2AIP, RAD51AP1, WRN, RBBP5, UBR5, RBBP6, TP53BP1, BRD4, MCTS1, TIGAR, CBX5, CBX3, XRCC5, INTS3, RPA1,…	1800	278	19308	2.54662	1.06364e-08	8.18199e-10	7.9201e-10		GOTERM_BP_DIRECT	GO:0006457~protein folding	16	5.90406	1.36116e-08	HSPA9, HSPA8, HSP90AB1, HSPA4, HSPE1, DNAJA1, HSPH1, RUVBL2, KHSRP, DNAJA2, ERP29, PPIF, CCT8, PPIB, PPIA, CCT4	263	172	19308	6.82925	1.86477e-05	1.43445e-06	1.35278e-06
GOTERM_BP_DIRECT	GO:0007059~chromosome segregation	11	3.125	5.65642e-07	TOP2A, TOP3B, MIS18A, INCENP, TLK2, TLK1, MMS19, ABRAXAS2, TTK, OIP5, SKA3	325	76	19256	8.57555	0.000815323	5.82611e-05	5.62813e-05		GOTERM_BP_DIRECT	GO:0006335~DNA replication-dependent nucleosome assembly	20	1.05764	2.52611e-12	H4C8, H4C9, IPO4, CHAF1A, H4C15, NASP, RBBP4, H4C14, H4C13, HAT1, H4C12, H4C11, H4C2, H4C1, H4C4, H4C3, H4C6, ASF1A, ASF1B, H4C5	1800	32	19308	6.70417	1.23905e-08	8.8504e-10	8.56712e-10		GOTERM_BP_DIRECT	GO:1900152~negative regulation of nuclear-transcribed mRNA catabolic process, deadenylation-dependent decay	6	2.21402	5.3379e-08	SYNCRIP, CSDE1, HNRNPD, HNRNPU, YBX1, PABPC1	263	9	19308	48.943	7.31265e-05	5.22351e-06	4.92611e-06
GOTERM_BP_DIRECT	GO:0006405~RNA export from nucleus	7	1.98864	6.88357e-07	NUP214, POM121, NXT1, POM121C, NUP188, NUP62, NUP153	325	20	19256	20.7372	0.000992119	6.6174e-05	6.39254e-05		GOTERM_BP_DIRECT	GO:0006913~nucleocytoplasmic transport	25	1.32205	5.11678e-12	NUP205, AAAS, NUP160, XPO1, NUP42, NUP85, NUP62, ANKRD54, NUP88, RAE1, RANBP2, NUP214, RANBP1, NPM1, NUP133, UPF3B, NUTF2, NUP153, RANGAP1, NUP93, NUP50, NUP35, NUP54, NUP98, NUP58	1800	52	19308	5.15705	2.50979e-08	1.67319e-09	1.61963e-09		GOTERM_BP_DIRECT	GO:0006325~chromatin organization	18	6.64207	7.11388e-08	KMT2A, RING1, CBX3, HDAC1, SETD1A, JMJD1C, HNRNPU, ASH2L, EMSY, H1-5, ASXL1, TBL1XR1, RBBP5, CARM1, KANSL3, WDR5, OGT, BAP1	263	253	19308	5.22316	9.74554e-05	6.49734e-06	6.12742e-06
GOTERM_BP_DIRECT	GO:1904507~positive regulation of telomere maintenance in response to DNA damage	6	1.70455	9.40053e-07	RUVBL2, RUVBL1, ACTR8, INO80, NFRKB, UCHL5	325	12	19256	29.6246	0.00135464	8.47223e-05	8.18434e-05		GOTERM_BP_DIRECT	GO:0045893~positive regulation of transcription, DNA-templated	124	6.55738	3.05688e-11	YEATS4, ACTB, CCAR2, UBE2L3, CCAR1, PSMD9, TRIM28, CHEK2, RPS6KA1, RUVBL1, TRIM25, AKT1, NFRKB, CDK5RAP2, MED1, DAXX, SMARCC1, MAP2K2, ACTN1, ZNF281, DYRK1A, ACTN4, MED4, SUPT7L, JMJD6, WDR77, HCFC1, ILF3, RBMXL1, ZNF318, TFAM, NUP98, UBE2V1, TP53, TSG101, KMT2A, SHC1, BCL10, FOXO3, PMF1, FOXO1, RAI1, NPAT, MED30, NUP85, EP400, TP53BP1, PATZ1, SNX5, SMAD2, JUN, FUS, NFATC3, NFKB1, SMARCA4, MRGBP,…	1800	725	19308	1.83463	1.4994e-07	9.37124e-09	9.07128e-09		GOTERM_BP_DIRECT	GO:0070934~CRD-mediated mRNA stabilization	6	2.21402	1.91409e-07	SYNCRIP, CSDE1, HNRNPD, HNRNPU, YBX1, PABPC1	263	11	19308	40.0442	0.000262196	1.63894e-05	1.54563e-05
GOTERM_BP_DIRECT	GO:0017148~negative regulation of translation	11	3.125	1.29906e-06	DDX6, SYNCRIP, FXR2, XRN1, CNOT11, CNOT1, NCL, IGF2BP3, EIF4E2, CNOT9, GIGYF2	325	83	19256	7.85231	0.00187149	0.00011019	0.000106446		GOTERM_BP_DIRECT	GO:0045727~positive regulation of translation	31	1.63934	3.46192e-11	RPL5, DDX3X, PRKDC, POLDIP3, FMR1, EIF4A3, ELAVL1, LARP1B, FXR1, RBM4, LARP1, FXR2, OTUD6B, GCN1, ABCF1, YTHDF1, NPM1, UPF3B, LARP4B, PASK, EEF2, LARP4, TARBP2, KRT17, EIF6, DDX39B, CDK4, EIF3E, VIM, EIF3C, EIF4G2	1800	84	19308	3.95865	1.69807e-07	9.98865e-09	9.66893e-09		GOTERM_BP_DIRECT	GO:0045727~positive regulation of translation	11	4.05904	2.03809e-07	HNRNPL, RPL5, YTHDF1, NPM1, YTHDF3, HNRNPD, CIRBP, VIM, RPL26, EEF2, ELAVL1	263	84	19308	9.6138	0.000279179	1.64246e-05	1.54895e-05
GOTERM_BP_DIRECT	GO:0051301~cell division	22	6.25	2.2609e-06	NEK9, DCLRE1A, ERCC6L, INTS13, CCNT1, HAUS3, NCAPG, ABRAXAS2, HAUS6, KLHL13, ACTR8, KIF11, INO80, SKA3, KLHL9, MIS18A, HAUS8, UBE2S, RUVBL1, MCMBP, ANAPC5, OIP5	325	382	19256	3.41226	0.00325492	0.000181123	0.000174969		GOTERM_BP_DIRECT	GO:0045653~negative regulation of megakaryocyte differentiation	15	0.793231	8.00645e-11	H4C8, H4C9, PRMT1, H4C15, H4C14, H4C13, H4C12, H4C11, H4C2, H4C1, H4C4, H4C3, H4C6, GABPA, H4C5	1800	20	19308	8.045	3.92716e-07	2.18176e-08	2.11192e-08		GOTERM_BP_DIRECT	GO:0000122~negative regulation of transcription from RNA polymerase II promoter	35	12.9151	3.75359e-07	KHDRBS1, TCERG1, RPL10, HDAC1, ATN1, FHL2, HNRNPU, HMGB1, ENO1, YBX1, TXN, RNF2, RPS14, RBBP4, C1QBP, HIVEP1, DMAP1, BPTF, CBX3, CNBP, RPL23, PHF12, H1-3, HCFC1, H1-2, H1-5, H1-4, KLF7, SFPQ, YEATS2, TBL1XR1, HNRNPA2B1, STRAP, OGT, HSPA1A	263	969	19308	2.65171	0.000514109	2.74049e-05	2.58446e-05
GOTERM_BP_DIRECT	GO:0045893~positive regulation of transcription, DNA-templated	31	8.80682	4.53453e-06	KDM5A, BLM, SF3B3, KMT2A, YEATS4, CCAR2, MED17, NUP85, RUVBL2, NUP62, RUVBL1, APBB1, DMAP1, NFRKB, SMARCC2, TAF15, MGA, ZNF281, ACTR8, INO80, UCHL5, HCFC1, MRGBP, FUBP3, THRAP3, KANSL3, MMS19, NUP98, PKN1, OGT, CNOT9	325	716	19256	2.56526	0.00651748	0.000344147	0.000332453		GOTERM_BP_DIRECT	GO:0048024~regulation of mRNA splicing, via spliceosome	15	0.793231	5.51648e-10	KHDRBS1, TIA1, KHDRBS3, LARP7, QKI, SRRM1, JMJD6, SRPK1, HNRNPK, SON, CWC22, RBM20, SRSF3, SRSF10, SF1	1800	22	19308	7.31364	2.70583e-06	1.42412e-07	1.37854e-07		GOTERM_BP_DIRECT	GO:0043044~ATP-dependent chromatin remodeling	8	2.95203	3.80068e-07	SMARCC1, SMARCC2, RBBP4, HDAC1, HNRNPC, ARID1A, ARID1B, ACTB	263	35	19308	16.7804	0.000520557	2.74049e-05	2.58446e-05
GOTERM_BP_DIRECT	GO:0060382~regulation of DNA strand elongation	6	1.70455	4.90488e-06	RUVBL2, RUVBL1, ACTR8, INO80, NFRKB, UCHL5	325	16	19256	22.2185	0.00704791	0.000353642	0.000341625		GOTERM_BP_DIRECT	GO:0006886~intracellular protein transport	67	3.5431	1.42547e-09	C17ORF75, IPO11, CSE1L, CLTC, AP2A1, IPO7, IPO4, XPO1, ARFIP2, VPS35, SEC61B, SIL1, YWHAH, NSF, VPS18, AP3B1, COPZ1, CTTN, ERP29, ARHGEF2, COPB2, STX12, COPA, SEC23A, RABGAP1, RAB5C, COPB1, USO1, VPS26B, HDAC6, NAPG, TIMM50, GGA2, RAB21, GGA1, AP3M1, SCFD1, SNX1, SNX2, GGA3, SNX27, MYO6, GRPEL2, TBC1D13, STX5, SNX9, CHML, RAB6A, SEC23B, SNX5, SNX6, SEC31A, HSPA9, NPM1, SEC24B, SNAPIN, SEC24A, SYN…	1800	328	19308	2.19112	6.99192e-06	3.49597e-07	3.38407e-07		GOTERM_BP_DIRECT	GO:1904667~negative regulation of ubiquitin protein ligase activity	6	2.21402	5.21466e-07	RPL5, RPS7, RPL23, RPL11, RPS20, RPL37	263	13	19308	33.8836	0.000714154	3.57204e-05	3.36867e-05
GOTERM_BP_DIRECT	GO:0051726~regulation of cell cycle	19	5.39773	7.43459e-06	BARD1, NUP214, CELF1, PLK1, TXLNG, YEATS4, ACTR8, INO80, PUM1, UCHL5, BCR, MRGBP, RHEB, RUVBL2, RUVBL1, DMAP1, PRR11, NFRKB, BAP1	325	316	19256	3.56245	0.0106635	0.000510509	0.000493161		GOTERM_BP_DIRECT	GO:0006417~regulation of translation	29	1.53358	1.78788e-09	MTPN, RPL10, FMR1, CASC3, TYMS, FOXO3, FXR1, BCLAF1, FXR2, TCOF1, MAGOH, AKT1, RPL38, GCN1, EIF2A, EIF2B4, ELP1, ELP2, TSC1, ELP3, CNOT10, QKI, TARBP2, CNOT1, EIF4E1B, GEMIN5, ABCE1, DUS3L, METAP1	1800	86	19308	3.61713	8.76949e-06	4.17597e-07	4.0423e-07		GOTERM_BP_DIRECT	GO:0090110~cargo loading into COPII-coated vesicle	6	2.21402	8.0219e-07	SEC23A, SEC24B, SEC13, SEC24C, SEC23B, SEC31A	263	14	19308	31.4633	0.0010984	5.23333e-05	4.93538e-05
GOTERM_BP_DIRECT	GO:0033044~regulation of chromosome organization	6	1.70455	1.2526e-05	RUVBL2, RUVBL1, ACTR8, INO80, NFRKB, UCHL5	325	19	19256	18.7103	0.0179005	0.000791832	0.000764925		GOTERM_BP_DIRECT	GO:0006446~regulation of translational initiation	17	0.898995	2.33726e-09	EIF5B, NCBP1, DDX1, HSPB1, EIF5, EIF3K, CSDE1, EIF4H, EIF3H, EIF3E, EIF4G3, EIF1B, EIF4B, EIF4G2, PAIP1, EIF3B, EIF4G1	1800	31	19308	5.88237	1.14642e-05	5.21103e-07	5.04423e-07		GOTERM_BP_DIRECT	GO:0042026~protein refolding	7	2.58303	8.40864e-07	HSPA9, DNAJA1, HSPA8, DNAJA2, HSPA2, HSPA1B, HSPA1A	263	25	19308	20.556	0.00115132	5.23629e-05	4.93817e-05
GOTERM_BP_DIRECT	GO:0006275~regulation of DNA replication	8	2.27273	1.26298e-05	ANKRD17, RUVBL2, ORC3, RUVBL1, ACTR8, INO80, NFRKB, UCHL5	325	47	19256	10.085	0.0180474	0.000791832	0.000764925		GOTERM_BP_DIRECT	GO:0061644~protein localization to CENP-A containing chromatin	13	0.687467	4.49959e-09	H4C8, H4C9, H4C15, H4C14, H4C13, H4C12, H4C11, H4C2, H4C1, H4C4, H4C3, H4C6, H4C5	1800	18	19308	7.74704	2.20702e-05	9.59586e-07	9.28872e-07		GOTERM_BP_DIRECT	GO:0006606~protein import into nucleus	11	4.05904	1.38951e-06	NUP214, SEC13, POM121C, NUP50, NUP62, NUP153, NUP88, NUP98, ELAVL1, KPNB1, RAN	263	103	19308	7.84038	0.00190182	8.27666e-05	7.80544e-05
GOTERM_BP_DIRECT	GO:0006378~mRNA polyadenylation	7	1.98864	2.33028e-05	NUDT21, CPSF1, PAPOLG, PAPOLA, SYMPK, PAPOLB, PABPC1	325	35	19256	11.8498	0.0330447	0.00140011	0.00135253		GOTERM_BP_DIRECT	GO:0000375~RNA splicing, via transesterification reactions	15	0.793231	5.8706e-09	SF3A3, SF3B4, DBR1, SF3B3, SCAF11, GEMIN2, DDX23, PRPF8, SRRM1, TRA2B, KHSRP, SRSF4, SRSF10, SF3B1, BCAS2	1800	25	19308	6.436	2.87949e-05	1.19525e-06	1.15699e-06		GOTERM_BP_DIRECT	GO:0006364~rRNA processing	12	4.42804	1.75764e-06	DDX17, RPL5, RPS16, RPS7, RPS19, RPS6, RPL11, DDX21, NOLC1, RRP1B, RPL26, NPM3	263	131	19308	6.72499	0.00240508	0.000100332	9.46198e-05
GOTERM_BP_DIRECT	GO:0000289~nuclear-transcribed mRNA poly(A) tail shortening	6	1.70455	2.7215e-05	PAN3, CNOT11, CNOT1, CNOT2, CNOT3, CNOT9	325	22	19256	16.1589	0.0384845	0.00156976	0.00151642		GOTERM_BP_DIRECT	GO:0006511~ubiquitin-dependent protein catabolic process	59	3.12004	6.09201e-09	RNF14, UBE2D3, KEAP1, ARRB1, UBE3A, UBE2L3, PSMD9, UCHL1, PSMD3, TRIM25, ARIH1, SKP1, USP47, USP7, USP48, USP5, USP4, UBE4A, UBE4B, RNF40, DDB1, PSMA6, PSMA3, PSMA4, PSMA1, PSMA2, BIRC6, USP15, PSMD11, PSMD14, USP10, UBA6, UHRF1, PSMD13, USP11, CUL2, UBR4, RNF7, CBL, PSMA7, USP19, C18ORF25, UBQLN1, RBBP6, PSMF1, UBQLN2, USP24, RNF20, UBE2I, USP22, ADRM1, USP28, COPS3, PSMC2, UBE2N, UBA1, STUB1, S…	1800	282	19308	2.24423	2.98809e-05	1.19525e-06	1.15699e-06		GOTERM_BP_DIRECT	GO:0017148~negative regulation of translation	10	3.69004	1.86221e-06	DDX6, SYNCRIP, ILF3, EPRS1, NCL, CAPRIN1, CIRBP, RACK1, YBX1, GAPDH	263	83	19308	8.84511	0.00254797	0.000102049	9.62388e-05
GOTERM_BP_DIRECT	GO:0032508~DNA duplex unwinding	9	2.55682	3.73377e-05	BLM, ERCC6L, MRE11, DDX1, RUVBL2, G3BP1, RUVBL1, SMARCAD1, CHD1L	325	75	19256	7.10991	0.0524181	0.0020708	0.00200044		GOTERM_BP_DIRECT	GO:0010498~proteasomal protein catabolic process	17	0.898995	1.30633e-08	VCP, PRPF19, PSMA7, DDB1, PSMA5, PSMB6, PSMA6, PSMA3, PSMB4, PSMA4, PSMA1, PSMB2, PSMA2, PSMB3, DDI2, PSMB1, CUL4B	1800	34	19308	5.36333	6.40734e-05	2.46444e-06	2.38556e-06		GOTERM_BP_DIRECT	GO:0048255~mRNA stabilization	7	2.58303	5.76391e-06	FUS, HNRNPD, CIRBP, HNRNPU, YBX1, PABPC1, ELAVL1	263	34	19308	15.1147	0.00786548	0.000284342	0.000268153
GOTERM_BP_DIRECT	GO:1903241~U2-type prespliceosome assembly	6	1.70455	4.27289e-05	SF3A3, SF3B2, SF3B3, DDX46, SF3B6, SF3B1	325	24	19256	14.8123	0.0597565	0.00228204	0.00220449		GOTERM_BP_DIRECT	GO:0006352~DNA-templated transcription, initiation	18	0.951877	1.93305e-08	H4C8, H4C9, NCOA6, TAF10, H4C15, H4C14, H4C13, H4C12, H4C11, POLR1F, H4C2, TAF6, H4C1, H4C4, TAF4, H4C3, H4C6, H4C5	1800	39	19308	4.95077	9.48116e-05	3.51171e-06	3.39931e-06		GOTERM_BP_DIRECT	GO:0051085~chaperone mediated protein folding requiring cofactor	7	2.58303	5.76391e-06	HSPA9, HSPA8, HSPH1, HSPA2, HSPE1, HSPA1B, HSPA1A	263	34	19308	15.1147	0.00786548	0.000284342	0.000268153
GOTERM_BP_DIRECT	GO:0000375~RNA splicing, via transesterification reactions	6	1.70455	5.26787e-05	SF3A3, PRPF6, SF3B3, DDX23, SF3B1, BCAS2	325	25	19256	14.2198	0.0731511	0.00271295	0.00262077		GOTERM_BP_DIRECT	GO:0032200~telomere organization	15	0.793231	2.20715e-08	H4C8, H4C9, H4C15, H4C14, H4C13, H4C12, H4C11, H4C2, H4C1, H4C4, H4C3, H4C6, H3-3A, H3-3B, H4C5	1800	27	19308	5.95926	0.000108255	3.86646e-06	3.7427e-06		GOTERM_BP_DIRECT	GO:0006405~RNA export from nucleus	6	2.21402	5.81137e-06	NUP214, POM121C, NUP62, NUP153, HNRNPA1, RAE1	263	20	19308	22.0243	0.00792999	0.000284342	0.000268153
GOTERM_BP_DIRECT	GO:0006417~regulation of translation	9	2.55682	0.000100079	CYFIP1, ATXN2, BCLAF1, FXR2, CNOT11, CNOT1, ELP1, GEMIN5, ZNF598	325	86	19256	6.2005	0.134391	0.00472249	0.00456202		GOTERM_BP_DIRECT	GO:0006412~translation	49	2.59122	2.76631e-08	RPL4, RPL5, RPL34, RPLP1, RPL9, YARS2, QARS1, RPS18, RACK1, AKT1, RPL38, RPS12, RPL21, RPL23, PABPC4, RPL22, MRPS23, RPS3A, MRPL43, MRPS5, DARS1, SARS1, MRPS9, RPL37A, EEF1A2, GEMIN5, RPL10, RPL36A, RRBP1, GSPT1, RPS15A, EIF4EBP2, IGF2BP3, RPS27A, GCN1, ABCF1, RPL19, HARS1, RPL35A, EIF2AK2, LARP4, AIMP1, AIMP2, COPS5, TBCE, RPS20, RPL22L1, FAU, EIF4G1	1800	223	19308	2.35698	0.000135678	4.67887e-06	4.52911e-06		GOTERM_BP_DIRECT	GO:0006986~response to unfolded protein	8	2.95203	9.10137e-06	DNAJA1, HSPA8, HSPH1, HSP90AB1, HSPA4, HSPA2, HSPE1, HSPA1A	263	55	19308	10.6785	0.0123915	0.000429961	0.000405482
GOTERM_BP_DIRECT	GO:0043967~histone H4 acetylation	7	1.98864	0.000101524	MRGBP, RUVBL2, HAT1, RUVBL1, YEATS4, APBB1, DMAP1	325	45	19256	9.21655	0.136192	0.00472249	0.00456202		GOTERM_BP_DIRECT	GO:0001732~formation of cytoplasmic translation initiation complex	12	0.634585	3.24958e-08	EIF3M, EIF5, EIF3K, EIF3L, EIF3I, EIF3G, EIF3CL, EIF3H, EIF3E, EIF3F, EIF3C, EIF3B	1800	17	19308	7.57176	0.000159379	5.31306e-06	5.143e-06		GOTERM_BP_DIRECT	GO:0080182~histone H3-K4 trimethylation	6	2.21402	9.65391e-06	H1-4, KMT2A, SETD1A, OGT, H1-3, H1-2	263	22	19308	20.0221	0.0131388	0.000440862	0.000415762
GOTERM_BP_DIRECT	GO:0031047~gene silencing by RNA	7	1.98864	0.000101524	AGO3, CNOT11, CNOT2, CNOT3, PABPC1, EIF4E2, CNOT9	325	45	19256	9.21655	0.136192	0.00472249	0.00456202		GOTERM_BP_DIRECT	GO:0043161~proteasome-mediated ubiquitin-dependent protein catabolic process	47	2.48546	3.55978e-08	PSMD12, VCP, PSMD11, UBXN1, WDR26, PSMD14, PSMD13, FAF1, UBE2D3, ZFAND2B, ARRB1, ARRB2, PSMA7, PSMB6, UCHL1, PSMB4, HECTD1, PSMB2, PSMB3, PSMD2, PSMD3, PSMB1, PBK, AKT1, UBXN7, PSMF1, ADRM1, HUWE1, UBE4B, SIRT1, RAD23B, PML, CD2AP, DDB1, PSMA5, PSMA6, PSMC5, PSMA3, PSMC6, PSMA4, PSMC3, PSMA1, PSMC4, PSMA2, PSMC2, PLAA, STUB1	1800	211	19308	2.38935	0.000174592	5.47186e-06	5.29672e-06		GOTERM_BP_DIRECT	GO:0006388~tRNA splicing, via endonucleolytic cleavage and ligation	5	1.84502	1.50561e-05	DDX1, RTCB, FAM98B, FAM98A, RTRAF	263	12	19308	30.5894	0.0204157	0.000652446	0.000615299
GOTERM_BP_DIRECT	GO:0061157~mRNA destabilization	5	1.42045	0.000122036	YTHDF1, YTHDF3, CELF1, PUM1, GIGYF2	325	16	19256	18.5154	0.161371	0.00549926	0.00531239		GOTERM_BP_DIRECT	GO:0048025~negative regulation of mRNA splicing, via spliceosome	14	0.740349	3.56982e-08	NPM1, SFSWAP, DYRK1A, PTBP1, HNRNPK, C1QBP, RBM42, ACIN1, RBM20, SRSF4, SRSF6, SRSF10, SRSF9, SRSF12	1800	24	19308	6.25722	0.000175084	5.47186e-06	5.29672e-06		GOTERM_BP_DIRECT	GO:0048025~negative regulation of mRNA splicing, via spliceosome	6	2.21402	1.52396e-05	HNRNPL, PTBP1, NPM1, C1QBP, HNRNPA2B1, RBMX	263	24	19308	18.3536	0.020662	0.000652446	0.000615299
GOTERM_BP_DIRECT	GO:0006999~nuclear pore organization	4	1.13636	0.000248245	NUP205, NUP133, NUP54, NUP98	325	8	19256	29.6246	0.300937	0.0108476	0.010479		GOTERM_BP_DIRECT	GO:0000387~spliceosomal snRNP assembly	15	0.793231	4.03513e-08	PRMT5, GEMIN2, DDX20, WDR77, COIL, SART1, SNRPD2, CLNS1A, GEMIN4, SMN2, STRAP, GEMIN5, GEMIN6, SNRPF, SMN1	1800	28	19308	5.74643	0.000197903	5.99767e-06	5.80569e-06		GOTERM_BP_DIRECT	GO:0045892~negative regulation of transcription, DNA-templated	23	8.48708	1.95258e-05	KHDRBS1, HSPA8, SMARCC2, POU2F1, RING1, CBX3, HDAC1, NONO, PHF12, ENO1, PHC3, CCAR1, HNRNPL, BCLAF1, SFPQ, ILF3, RBBP4, YEATS2, RUVBL2, DMAP1, CIC, BAP1, SF1	263	590	19308	2.86192	0.026396	0.000810617	0.000764465
GOTERM_BP_DIRECT	GO:0043044~ATP-dependent chromatin remodeling	6	1.70455	0.000280446	PBRM1, SMARCB1, SMARCC2, SMARCAD1, ACTR8, INO80	325	35	19256	10.157	0.332663	0.0118942	0.01149		GOTERM_BP_DIRECT	GO:0006177~GMP biosynthetic process	9	0.475939	4.62452e-08	ADSL, ATIC, IMPDH1, PPAT, IMPDH2, GMPS, GART, PFAS, PAICS	1800	9	19308	10.7267	0.000226807	6.67155e-06	6.45801e-06		GOTERM_BP_DIRECT	GO:0000381~regulation of alternative mRNA splicing, via spliceosome	8	2.95203	2.51141e-05	HNRNPL, DDX17, KHDRBS1, ZC3H10, PTBP1, HNRNPU, HNRNPA1, RBMX	263	64	19308	9.17681	0.0338216	0.00101195	0.000954337
GOTERM_BP_DIRECT	GO:0043488~regulation of mRNA stability	6	1.70455	0.000366356	YTHDF1, FXR2, YTHDF3, PABPC4, PUM1, ZC3H14	325	37	19256	9.60798	0.410442	0.0147296	0.0142291		GOTERM_BP_DIRECT	GO:0048511~rhythmic process	25	1.32205	6.58489e-08	KDM5C, PRKAA2, ROCK2, CRTC1, PRKDC, DHX9, UBE3A, CCAR2, MAPK9, SIN3A, RACK1, ATG7, USP7, NFYA, CSNK2A1, CBX3, NONO, NFKB2, DDB1, SFPQ, SP1, PSPC1, TARDBP, OGT, TP53	1800	77	19308	3.48268	0.000322937	9.22825e-06	8.93287e-06		GOTERM_BP_DIRECT	GO:2000819~regulation of nucleotide-excision repair	6	2.21402	3.37086e-05	SMARCC1, SMARCC2, HMGB1, ARID1A, ARID1B, ACTB	263	28	19308	15.7317	0.0451314	0.00131945	0.00124433
GOTERM_BP_DIRECT	GO:0051292~nuclear pore complex assembly	4	1.13636	0.00036773	NUP205, NUP107, NUP153, NUP98	325	9	19256	26.333	0.411609	0.0147296	0.0142291		GOTERM_BP_DIRECT	GO:0017148~negative regulation of translation	26	1.37493	7.5103e-08	DDX3X, FMR1, EIF4A3, TYMS, GIGYF2, FXR1, RBM4, PURA, SYNCRIP, LARP1, FXR2, OTUD6B, IGF2BP1, RACK1, IGF2BP3, TIA1, EIF2AK2, SAMD4B, TSC1, CNOT10, PUS7, ILF3, EPRS1, CNOT1, CAPRIN1, LSM14A	1800	83	19308	3.36016	0.000368312	1.02328e-05	9.90525e-06		GOTERM_BP_DIRECT	GO:0043984~histone H4-K16 acetylation	5	1.84502	4.02055e-05	KMT2A, KANSL3, WDR5, OGT, HCFC1	263	15	19308	24.4715	0.0535931	0.00153004	0.00144293
GOTERM_BP_DIRECT	GO:0006406~mRNA export from nucleus	7	1.98864	0.000381971	NUP214, NXF1, NUP107, NXT1, NUP133, NUP85, NUP88	325	57	19256	7.27622	0.423573	0.0148865	0.0143807		GOTERM_BP_DIRECT	GO:0043484~regulation of RNA splicing	25	1.32205	8.67727e-08	SF3B3, AHNAK, CELF1, SRSF1, HNRNPLL, PTBP1, TRA2B, ZNF326, RBM12, SRSF10, RBM17, MBNL1, FUS, USP22, TAF10, RRP1B, SUPT7L, SON, HNRNPH1, HNRNPF, RBM12B, RBM20, HNRNPH2, HNRNPH3, GRSF1	1800	78	19308	3.43803	0.000425529	1.13381e-05	1.09752e-05		GOTERM_BP_DIRECT	GO:0051568~histone H3-K4 methylation	6	2.21402	4.78061e-05	KMT2A, RBBP5, SETD1A, WDR5, ASH2L, HCFC1	263	30	19308	14.6829	0.0633971	0.00177012	0.00166934
GOTERM_BP_DIRECT	GO:0051225~spindle assembly	6	1.70455	0.000416109	HDAC3, HAUS8, TUBGCP2, HAUS3, HAUS6, INO80	325	38	19256	9.35514	0.451273	0.0157902	0.0152537		GOTERM_BP_DIRECT	GO:0006406~mRNA export from nucleus	21	1.11052	9.01503e-08	NUP214, UPF1, CHTOP, NUP133, NCBP1, POLDIP3, EIF4A3, THOC1, THOC3, CASC3, NUP160, DDX19B, MCM3AP, DDX39A, DDX39B, NUP85, MAGOH, SRSF3, NUP88, RAE1, AGFG1	1800	57	19308	3.95193	0.00044209	1.13381e-05	1.09752e-05		GOTERM_BP_DIRECT	GO:0016584~nucleosome positioning	5	1.84502	5.30368e-05	H1-5, H1-4, LIN54, H1-3, H1-2	263	16	19308	22.942	0.0700852	0.00191212	0.00180325
GOTERM_BP_DIRECT	GO:0043968~histone H2A acetylation	5	1.42045	0.000452918	MRGBP, RUVBL2, RUVBL1, YEATS4, DMAP1	325	22	19256	13.4657	0.479651	0.0167464	0.0161773		GOTERM_BP_DIRECT	GO:0007052~mitotic spindle organization	21	1.11052	9.01503e-08	DYNC1H1, NUDC, DCTN2, MAP1S, BCCIP, TTK, WDR62, KIF11, TUBG1, CKAP5, CCNB1, KIF2A, KIF4A, TBCE, SBDS, TACC3, RCC1, MAP4, PCNT, CLASP1, CLASP2	1800	57	19308	3.95193	0.00044209	1.13381e-05	1.09752e-05		GOTERM_BP_DIRECT	GO:2000059~negative regulation of protein ubiquitination involved in ubiquitin-dependent protein catabolic process	5	1.84502	8.72848e-05	RPL5, RPS7, RPL23, CSNK2A2, RPL11	263	18	19308	20.3929	0.112712	0.00306616	0.00289159
GOTERM_BP_DIRECT	GO:1905168~positive regulation of double-strand break repair via homologous recombination	6	1.70455	0.000470792	MRGBP, RUVBL2, RUVBL1, MMS19, YEATS4, DMAP1	325	39	19256	9.11527	0.492897	0.016972	0.0163953		GOTERM_BP_DIRECT	GO:0000245~spliceosomal complex assembly	14	0.740349	1.24397e-07	NCBP1, SCAF11, GEMIN2, DDX1, PRPF19, SRPK1, GCFC2, SNRPD2, DDX39B, SMN2, GEMIN6, SMN1, SF3B1, SF1	1800	26	19308	5.7759	0.00060998	1.52542e-05	1.47659e-05		GOTERM_BP_DIRECT	GO:0045944~positive regulation of transcription from RNA polymerase II promoter	34	12.5461	9.40308e-05	TCERG1, KMT2A, HDAC1, DDX21, UBP1, HNRNPU, ASH2L, HMGB1, YBX1, BCLAF1, RUVBL2, HIVEP1, BPTF, RTRAF, DDX17, RBM14, NPM1, SMARCC1, POU2F1, PPP1R12A, CNBP, VEZF1, RRP1B, HCFC1, ASXL1, KLF7, SFPQ, SP1, TBL1XR1, KANSL3, NCL, HNRNPD, OGT, RBMX	263	1204	19308	2.07317	0.120875	0.00322056	0.0030372
GOTERM_BP_DIRECT	GO:0015031~protein transport	19	5.39773	0.000491028	NSF, WASHC5, SEC23A, NUP205, NUP188, COG1, NMD3, AAAS, ARFGAP1, RUFY1, NXF1, NUP85, NUP50, NUP62, MYH9, NUP88, NUP98, SEC23B, NUP58	325	439	19256	2.56432	0.507488	0.017082	0.0165016		GOTERM_BP_DIRECT	GO:0006338~chromatin remodeling	40	2.11528	1.5115e-07	ERCC6L, KDM5C, HDAC2, HDAC1, DDX21, CHD4, YEATS4, ACTB, CHRAC1, BCL7A, RBBP4, RUVBL1, EP400, SMARCAD1, RBBP7, ARID2, BRD7, SF3B1, NFRKB, KDM6A, BRD4, MBD3, BRD2, NPM1, SMARCC1, DAXX, DR1, CBX3, ACTL6A, ATRX, DEK, ARID1A, NPM3, GATAD2B, SMARCA4, GATAD2A, HCFC1, YEATS2, RAD54L2, HNRNPC	1800	173	19308	2.48015	0.000741114	1.80826e-05	1.75039e-05		GOTERM_BP_DIRECT	GO:0042306~regulation of protein import into nucleus	4	1.47601	0.000131531	NUP62, NOLC1, NUP54, NUP58	263	8	19308	36.7072	0.164904	0.00431164	0.00406616
GOTERM_BP_DIRECT	GO:0006310~DNA recombination	8	2.27273	0.000497534	BLM, MRE11, RPA3, RUVBL2, RUVBL1, ACTR8, NFRKB, UCHL5	325	83	19256	5.71077	0.512089	0.017082	0.0165016		GOTERM_BP_DIRECT	GO:0032508~DNA duplex unwinding	24	1.26917	2.24741e-07	RFC5, UPF1, ERCC6L, RFC3, RFC4, MRE11, DDX3X, ASCC1, XRCC5, DHX9, RFC2, DDX1, ATRX, RECQL, WRNIP1, CHD4, SUPV3L1, WRN, RAD50, RUVBL1, SMARCAD1, ASCC2, NBN, RAD54L2	1800	76	19308	3.38737	0.00110175	2.62465e-05	2.54064e-05		GOTERM_BP_DIRECT	GO:0042274~ribosomal small subunit biogenesis	5	1.84502	0.000135279	NPM1, RPS16, RPS7, RPS19, RPS6	263	20	19308	18.3536	0.169182	0.00431164	0.00406616
GOTERM_BP_DIRECT	GO:0051571~positive regulation of histone H3-K4 methylation	5	1.42045	0.00075272	SNW1, KMT2A, KANSL3, OGT, HCFC1	325	25	19256	11.8498	0.662379	0.0252424	0.0243846		GOTERM_BP_DIRECT	GO:0045892~negative regulation of transcription, DNA-templated	94	4.97091	2.93781e-07	KDM5C, YWHAB, ZMYND8, MIDEAS, ZC3H8, EHMT1, CHD4, LIMD1, PHB2, CCAR2, RRP8, CCAR1, SCML2, RPS6KA5, TRIM28, YWHAQ, SIX4, BCL7A, QARS1, SIN3A, NKRF, CIC, PRMT5, USP47, DAXX, ZHX2, ZGPAT, RING1, ZNF281, ZHX1, SIRT1, GCFC2, SFPQ, ILF3, NCOR1, ZEB1, ELF2, PSPC1, ZNF318, LANCL2, TP53, SF1, KHDRBS1, SP100, HDAC2, SPINDOC, SHC1, HDAC1, FOXK2, FOXK1, FOXO1, HDAC6, RELA, PURA, NPAT, BCLAF1, RBBP4, NACC1, R…	1800	590	19308	1.70899	0.00143996	3.35115e-05	3.24388e-05		GOTERM_BP_DIRECT	GO:0043488~regulation of mRNA stability	6	2.21402	0.000135329	YTHDF1, YTHDF3, PABPC4, KHSRP, SERBP1, VIM	263	37	19308	11.905	0.169239	0.00431164	0.00406616
GOTERM_BP_DIRECT	GO:0045995~regulation of embryonic development	6	1.70455	0.000829166	RUVBL2, RUVBL1, ACTR8, INO80, NFRKB, UCHL5	325	44	19256	8.07944	0.697645	0.027174	0.0262506		GOTERM_BP_DIRECT	GO:2000736~regulation of stem cell differentiation	12	0.634585	3.38328e-07	MBD3, KDM3A, HDAC2, RBBP4, SMYD5, HDAC1, NSUN2, OCIAD1, CHD4, RBBP7, GATAD2B, GATAD2A	1800	20	19308	6.436	0.00165812	3.77159e-05	3.65087e-05		GOTERM_BP_DIRECT	GO:0051726~regulation of cell cycle	15	5.53506	0.0001468	NUP214, HSPA8, HSP90AB1, RPL23, CSNK2A2, ACTB, YEATS2, RUVBL2, RUVBL1, WDR5, RACK1, CDK12, DMAP1, NFRKB, BAP1	263	324	19308	3.39882	0.182195	0.00457083	0.0043106
GOTERM_BP_DIRECT	GO:0006974~cellular response to DNA damage stimulus	14	3.97727	0.000850948	BARD1, TOP2A, BLM, MRE11, USP10, ASH2L, CHD1L, TANK, CCAR2, UFL1, TLK2, TLK1, MMS19, APBB1	325	276	19256	3.0054	0.707002	0.0272681	0.0263416		GOTERM_BP_DIRECT	GO:0043488~regulation of mRNA stability	16	0.846113	4.21469e-07	YTHDF1, YTHDF2, PABPC4, FMR1, SAMD4B, PUM1, ZFP36L2, FXR1, CARHSP1, FXR2, APEX1, KHSRP, SERBP1, AKT1, VIM, ZC3H14	1800	37	19308	4.63856	0.00206517	4.51842e-05	4.37379e-05		GOTERM_BP_DIRECT	GO:0000278~mitotic cell cycle	10	3.69004	0.000260187	NUP214, TUBA1B, PPP1R12A, NUP62, NOLC1, NUP88, TUBB4A, BAP1, RAN, RNF2	263	154	19308	4.76717	0.299879	0.00792124	0.00747025
GOTERM_BP_DIRECT	GO:0006468~protein phosphorylation	20	5.68182	0.000896019	NEK9, PRKAA1, PRKAA2, CCNT1, PLK1, PIK3R4, ARAF, STK4, STK3, BCR, MELK, TBK1, PAN3, INCENP, TLK2, TAF8, TLK1, PKN1, RAF1, SCYL2	325	501	19256	2.36524	0.725454	0.0280882	0.0271338		GOTERM_BP_DIRECT	GO:0002181~cytoplasmic translation	26	1.37493	4.23746e-07	RPL4, RPL5, RPL10, RPL34, RPLP1, RPL36A, RPL9, RPS15A, RPS18, RACK1, RPL38, RPS27A, ZC3H15, RPS12, RPL19, RPL21, RPL23, RPL22, RPL35A, RPS3A, RPL37A, DRG1, DRG2, RPS20, RPL22L1, FAU	1800	90	19308	3.09881	0.00207632	4.51842e-05	4.37379e-05		GOTERM_BP_DIRECT	GO:0006096~glycolytic process	6	2.21402	0.000279686	PKM, TPI1, ENO1, ALDOA, GAPDH, ENO3	263	43	19308	10.2439	0.31834	0.0082869	0.00781509
GOTERM_BP_DIRECT	GO:0007098~centrosome cycle	6	1.70455	0.000920121	PPP1R12A, HAUS8, PLK1, NUP62, HAUS3, HAUS6	325	45	19256	7.8999	0.734841	0.0282301	0.0272708		GOTERM_BP_DIRECT	GO:0000381~regulation of alternative mRNA splicing, via spliceosome	21	1.11052	7.72201e-07	DDX17, KHDRBS1, TIA1, RBM25, MBNL1, KHDRBS3, WTAP, CELF1, FMR1, DYRK1A, FXR1, RBM4, PTBP1, FXR2, THRAP3, TRA2B, MAGOH, RBM20, NSRP1, SRSF6, SRSF12	1800	64	19308	3.51969	0.00378048	8.05882e-05	7.80087e-05		GOTERM_BP_DIRECT	GO:0000027~ribosomal large subunit assembly	5	1.84502	0.000284295	RPL5, RPL10, RPL11, RPL24, RPL23A	263	24	19308	15.2947	0.322631	0.0082869	0.00781509
GOTERM_BP_DIRECT	GO:2000779~regulation of double-strand break repair	5	1.42045	0.00117094	MRGBP, RUVBL2, RUVBL1, YEATS4, DMAP1	325	28	19256	10.5802	0.815384	0.0351768	0.0339815		GOTERM_BP_DIRECT	GO:0007049~cell cycle	63	3.33157	1.37295e-06	LIN54, MDC1, ERCC6L, RIF1, MCM7, KIF11, MKI67, CCAR2, PDCD2L, CDC73, CCAR1, SMC2, PPP1CB, CHAF1A, RUVBL1, RPS6KA1, CNTRL, RACK1, WDR6, LZTS2, APPL1, HELLS, CSNK2A1, PRPF40A, CD2AP, HCFC1, GAK, DYNC1LI1, PSME3, PARD3, BIRC6, MCM6, ARHGEF2, KIF20B, TP53, ANAPC1, PAFAH1B1, CDC123, CDCA2, TSG101, RABGAP1, UHRF1, VPS4A, BOD1L1, TXLNG, PMF1, RBBP4, EPB41L2, ENTR1, BRD7, RAE1, BANP, MCTS1, NEK9, YTHDF2,…	1800	359	19308	1.8824	0.00671172	0.000140299	0.000135808		GOTERM_BP_DIRECT	GO:0051571~positive regulation of histone H3-K4 methylation	5	1.84502	0.000334858	KMT2A, KANSL3, WDR5, OGT, HCFC1	263	25	19308	14.6829	0.367979	0.00936236	0.00882932
GOTERM_BP_DIRECT	GO:0090110~cargo loading into COPII-coated vesicle	4	1.13636	0.00149694	SEC23A, SEC24B, SEC24A, SEC23B	325	14	19256	16.9284	0.884699	0.0431719	0.0417049		GOTERM_BP_DIRECT	GO:0006164~purine nucleotide biosynthetic process	10	0.528821	1.54364e-06	PRPSAP1, PRPS1, ADSL, PRPSAP2, ATIC, GMPR2, PPAT, HPRT1, GART, PFAS	1800	15	19308	7.15111	0.00754297	0.000154522	0.000149576		GOTERM_BP_DIRECT	GO:0070316~regulation of G0 to G1 transition	5	1.84502	0.000334858	SMARCC1, SMARCC2, ARID1A, ARID1B, ACTB	263	25	19308	14.6829	0.367979	0.00936236	0.00882932
GOTERM_BP_DIRECT	GO:0043486~histone exchange	4	1.13636	0.00149694	RUVBL2, RUVBL1, YEATS4, DMAP1	325	14	19256	16.9284	0.884699	0.0431719	0.0417049		GOTERM_BP_DIRECT	GO:0090503~RNA phosphodiester bond hydrolysis, exonucleolytic	15	0.793231	1.8643e-06	DIS3, CPSF3, ANGEL2, PARN, REXO2, EXOSC6, EXOSC5, EXOSC4, CNOT1, PDE12, CNOT2, XRN2, DCPS, EXOSC1, DIS3L2	1800	36	19308	4.46944	0.00910273	0.000182888	0.000177034		GOTERM_BP_DIRECT	GO:1902459~positive regulation of stem cell population maintenance	6	2.21402	0.00034724	SMARCC1, RBBP4, HDAC1, ARID1A, OGT, ACTB	263	45	19308	9.78859	0.378613	0.00951439	0.00897269
GOTERM_BP_DIRECT	GO:0043984~histone H4-K16 acetylation	4	1.13636	0.00184799	KMT2A, KANSL3, OGT, HCFC1	325	15	19256	15.7998	0.930558	0.0522511	0.0504755		GOTERM_BP_DIRECT	GO:0061077~chaperone-mediated protein folding	16	0.846113	1.99303e-06	UNC45A, CCT2, TRAP1, DFFA, PEX19, CSNK2A1, SGTA, HSPB1, CCT6A, TCP1, CHORDC1, CCT8, PPIB, CCT7, CCT4, FKBP5	1800	41	19308	4.18602	0.00972817	0.000187996	0.000181979		GOTERM_BP_DIRECT	GO:0050658~RNA transport	4	1.47601	0.000376008	ATXN2, HNRNPA2B1, YBX1, RTRAF	263	11	19308	26.6962	0.402636	0.0101006	0.00952554
GOTERM_BP_DIRECT	GO:0006351~transcription, DNA-templated	8	2.27273	0.00246609	XAB2, HIRA, CCNT1, FUBP3, POLR2B, POLR3C, MMS19, INO80	325	109	19256	4.34857	0.971575	0.0682237	0.0659054		GOTERM_BP_DIRECT	GO:0090307~mitotic spindle assembly	16	0.846113	1.99303e-06	CLTC, BCCIP, KIF11, SMC3, SMC1A, AAAS, GOLGA2, TPX2, STAG2, KIF2A, CHEK2, FLNA, LSM14A, CLASP1, KPNB1, CLASP2	1800	41	19308	4.18602	0.00972817	0.000187996	0.000181979		GOTERM_BP_DIRECT	GO:0048026~positive regulation of mRNA splicing, via spliceosome	5	1.84502	0.000391547	HSPA8, NCL, CIRBP, NUP98, RBMX	263	26	19308	14.1182	0.415223	0.0103158	0.00972845
GOTERM_BP_DIRECT	GO:0045892~negative regulation of transcription, DNA-templated	21	5.96591	0.00250753	NDUFA13, L3MBTL2, HDAC3, SMARCC2, CBX4, RING1, ZNF281, PHF12, PEX14, CCAR2, HIRA, BCLAF1, SNW1, SUMO1, PSPC1, RUVBL2, DMAP1, TRIM33, BAP1, SNX6, SF1	325	590	19256	2.10887	0.973228	0.0682237	0.0659054		GOTERM_BP_DIRECT	GO:0010499~proteasomal ubiquitin-independent protein catabolic process	12	0.634585	2.09056e-06	PSMA5, PSMB6, PSMA6, PSMA3, PSMB4, PSMA4, PSMA1, PSMB2, PSMA2, PSMB3, PSMB1, PSMA7	1800	23	19308	5.59652	0.0102018	0.000193475	0.000187282		GOTERM_BP_DIRECT	GO:0034620~cellular response to unfolded protein	5	1.84502	0.000524951	HSPA9, HSPA8, HSPA2, HSPA1B, HSPA1A	263	28	19308	13.1097	0.512942	0.0135695	0.0127969
GOTERM_BP_DIRECT	GO:0016441~posttranscriptional gene silencing	3	0.852273	0.00272929	CELF1, PUM1, GIGYF2	325	5	19256	35.5495	0.980572	0.0715837	0.0691512		GOTERM_BP_DIRECT	GO:0000184~nuclear-transcribed mRNA catabolic process, nonsense-mediated decay	15	0.793231	2.74255e-06	UPF1, NCBP1, EIF4A3, PARN, UPF3B, CASC3, GSPT1, BCLAF1, EXOSC10, MAGOH, ETF1, EIF3E, PABPC1, DCP1A, DCP1B	1800	37	19308	4.34865	0.0133621	0.000249115	0.000241141		GOTERM_BP_DIRECT	GO:0031936~negative regulation of chromatin silencing	4	1.47601	0.00080485	H1-5, H1-4, H1-3, H1-2	263	14	19308	20.9756	0.668155	0.0204193	0.0192568
GOTERM_BP_DIRECT	GO:0090503~RNA phosphodiester bond hydrolysis, exonucleolytic	5	1.42045	0.00273031	PAN3, XRN1, CNOT1, CNOT2, DIS3L	325	35	19256	8.46418	0.9806	0.0715837	0.0691512		GOTERM_BP_DIRECT	GO:0006325~chromatin organization	48	2.53834	3.40731e-06	KDM3A, DNMT1, KDM3B, PRKAA2, KMT2A, UHRF1, HDAC1, KMT2C, SETD7, EHMT1, CHD4, ARID4B, ASH2L, RELA, PHF21A, BABAM1, TRIM28, RBBP5, BRD8, RBBP7, BRD4, BANP, RNF20, BRD2, PRMT5, DAXX, CBX5, RING1, CBX3, EYA3, USP22, EYA4, DEK, SAFB, SIRT1, RNF40, EMSY, JMJD6, COPRS, NCOR1, MRGBP, CARM1, KANSL3, HAT1, WAC, BCOR, OGT, RCOR1	1800	253	19308	2.0351	0.016574	0.00030387	0.000294144		GOTERM_BP_DIRECT	GO:1904874~positive regulation of telomerase RNA localization to Cajal body	4	1.47601	0.000996011	RUVBL2, RUVBL1, CCT8, CCT4	263	15	19308	19.5772	0.744674	0.0248097	0.0233972
GOTERM_BP_DIRECT	GO:0010606~positive regulation of cytoplasmic mRNA processing body assembly	3	0.852273	0.00404849	PAN3, CNOT1, CNOT2	325	6	19256	29.6246	0.997119	0.10242	0.0989393		GOTERM_BP_DIRECT	GO:0097294~'de novo' XMP biosynthetic process	7	0.370175	4.1835e-06	ADSL, ATIC, PPAT, IMPDH2, GART, PFAS, PAICS	1800	7	19308	10.7267	0.020311	0.00036643	0.000354701		GOTERM_BP_DIRECT	GO:0061621~canonical glycolysis	4	1.47601	0.00121362	PKM, TPI1, ENO1, ENO3	263	16	19308	18.3536	0.810558	0.0281807	0.0265762
GOTERM_BP_DIRECT	GO:0046822~regulation of nucleocytoplasmic transport	3	0.852273	0.00404849	NUP214, PPP1R12A, AAAS	325	6	19256	29.6246	0.997119	0.10242	0.0989393		GOTERM_BP_DIRECT	GO:0000278~mitotic cell cycle	34	1.79799	4.3371e-06	CLTC, BUB1B, YEATS4, KIF11, SKA3, SMC3, RNF2, KIF15, PPP2CA, TUBA1C, TUBA1B, ZNRD2, NUP62, PBK, NUP88, E2F4, DIS3L2, NUP214, WDHD1, DYNC1H1, CDK11A, IK, PPP1R12A, TBCD, CDC5L, MASTL, TUBG1, WAPL, EML4, TPX2, PPP5C, CENPF, ZW10, SUGT1	1800	154	19308	2.36823	0.0210488	0.000373219	0.000361273		GOTERM_BP_DIRECT	GO:0045910~negative regulation of DNA recombination	4	1.47601	0.00121362	H1-5, H1-4, H1-3, H1-2	263	16	19308	18.3536	0.810558	0.0281807	0.0265762
GOTERM_BP_DIRECT	GO:0042752~regulation of circadian rhythm	6	1.70455	0.00505477	TOP2A, PRKAA1, HDAC3, PRKAA2, PSPC1, CCAR2	325	66	19256	5.38629	0.999329	0.125672	0.121402		GOTERM_BP_DIRECT	GO:0045899~positive regulation of RNA polymerase II transcriptional preinitiation complex assembly	8	0.423057	5.61564e-06	PSMC5, CAND1, CREB1, PSMC6, PSMC3, PSMC4, PSMC2, TP53	1800	10	19308	8.58133	0.0271689	0.000474909	0.000459708		GOTERM_BP_DIRECT	GO:0043982~histone H4-K8 acetylation	4	1.47601	0.00121362	KANSL3, WDR5, OGT, HCFC1	263	16	19308	18.3536	0.810558	0.0281807	0.0265762
GOTERM_BP_DIRECT	GO:0045739~positive regulation of DNA repair	5	1.42045	0.00532385	APBB1, ACTR8, INO80, NFRKB, UCHL5	325	42	19256	7.05348	0.999546	0.130118	0.125697		GOTERM_BP_DIRECT	GO:0006418~tRNA aminoacylation for protein translation	12	0.634585	5.77963e-06	GARS1, AARS1, HARS1, RARS1, QARS1, NARS1, EPRS1, LARS1, DARS2, IARS2, IARS1, YARS1	1800	25	19308	5.1488	0.0279511	0.000480493	0.000465113		GOTERM_BP_DIRECT	GO:0043981~histone H4-K5 acetylation	4	1.47601	0.00121362	KANSL3, WDR5, OGT, HCFC1	263	16	19308	18.3536	0.810558	0.0281807	0.0265762
GOTERM_BP_DIRECT	GO:0043631~RNA polyadenylation	3	0.852273	0.00560504	PAPOLG, PAPOLA, PAPOLB	325	7	19256	25.3925	0.999698	0.134708	0.13013		GOTERM_BP_DIRECT	GO:0048026~positive regulation of mRNA splicing, via spliceosome	12	0.634585	9.17495e-06	SF3B4, PRMT5, RBMXL1, SNW1, NCBP1, THRAP3, TRA2B, CLNS1A, NUP98, PRPF19, PRDX6, WDR77	1800	26	19308	4.95077	0.0440057	0.000750052	0.000726044		GOTERM_BP_DIRECT	GO:0030071~regulation of mitotic metaphase/anaphase transition	5	1.84502	0.0012462	SMARCC1, SMARCC2, ARID1A, ARID1B, ACTB	263	35	19308	10.4878	0.818838	0.028455	0.0268349
GOTERM_BP_DIRECT	GO:0016573~histone acetylation	6	1.70455	0.00648412	PHF20L1, MRGBP, RUVBL2, RUVBL1, YEATS4, DMAP1	325	70	19256	5.07851	0.999916	0.15328	0.148072		GOTERM_BP_DIRECT	GO:0045116~protein neddylation	11	0.581703	1.08867e-05	COPS3, COPS6, COPS5, COPS2, GPS1, UBA3, COPS7B, COPS7A, RNF7, NAE1, UBE2M	1800	22	19308	5.36333	0.0519989	0.000873483	0.000845525		GOTERM_BP_DIRECT	GO:0045597~positive regulation of cell differentiation	6	2.21402	0.0013161	SMARCC1, SMARCC2, HSP90AB1, ARID1A, ARID1B, ACTB	263	60	19308	7.34144	0.835402	0.0295584	0.0278755
GOTERM_BP_DIRECT	GO:0042306~regulation of protein import into nucleus	3	0.852273	0.00739063	NUP62, NUP54, NUP58	325	8	19256	22.2185	0.999977	0.171892	0.166051		GOTERM_BP_DIRECT	GO:0045944~positive regulation of transcription from RNA polymerase II promoter	157	8.30249	1.1041e-05	ATF1, CRTC2, MAML1, CRTC1, CD81, UBP1, ARID4B, UBE3A, PARK7, HOXA10, ZNF609, RPS6KA5, SALL2, RPS6KA1, POGZ, NAMPT, KPNA6, NFATC2IP, AKT1, PKNOX1, GTF2I, DDX17, MEF2A, MED1, SMARCC1, PTOV1, MRTFB, MRTFA, GTF2F1, JMJD6, HCFC1, RFX5, ATF7, TP53, KMT2D, KMT2A, DHX9, PRKDC, KMT2C, NRF1, FOXO3, FOXO1, NPAT, PCBP1, MYO6, HIVEP1, DVL2, RIPK1, FADD, TP53BP1, S100A10, SMAD2, ZNF143, ZNF384, DR1, JUN, POU2F…	1800	1204	19308	1.39874	0.0527159	0.000873483	0.000845525		GOTERM_BP_DIRECT	GO:0045582~positive regulation of T cell differentiation	5	1.84502	0.00138719	SMARCC1, SMARCC2, ARID1A, ARID1B, ACTB	263	36	19308	10.1965	0.850695	0.0306524	0.0289072
GOTERM_BP_DIRECT	GO:0016925~protein sumoylation	5	1.42045	0.00794635	RANBP2, CBX4, SUMO1, RANGAP1, SUMO1P1	325	47	19256	6.30311	0.99999	0.181883	0.175703		GOTERM_BP_DIRECT	GO:0006334~nucleosome assembly	32	1.69223	1.35634e-05	HP1BP3, H1-10, CHRAC1, CHAF1A, H2BC21, H4C2, H4C1, H4C4, H4C3, H3-3A, H4C6, H3-3B, H4C5, H4C8, BRD2, NPM1, DAXX, SUPT16H, H4C9, ATRX, SSRP1, H2BC13, H4C15, NASP, H4C14, GRWD1, H4C13, H4C12, H4C11, DNAJC9, ASF1A, ASF1B	1800	148	19308	2.31928	0.064364	0.00105601	0.0010222		GOTERM_BP_DIRECT	GO:0006355~regulation of transcription, DNA-templated	26	9.5941	0.001781	LIN54, JMJD1C, YBX1, CCAR1, POM121C, RBBP4, RUVBL2, KHSRP, RUVBL1, WDR5, DMAP1, BPTF, FUS, CNBP, NONO, PHF12, EMSY, HCFC1, ASXL1, SFPQ, YEATS2, SP1, EWSR1, CARM1, FUBP1, HNRNPD	263	976	19308	1.95571	0.913026	0.0382202	0.0360441
GOTERM_BP_DIRECT	GO:0051262~protein tetramerization	4	1.13636	0.00825115	NUDT21, STK4, STK3, SNCA	325	25	19256	9.47988	0.999994	0.185909	0.179591		GOTERM_BP_DIRECT	GO:0044208~'de novo' AMP biosynthetic process	7	0.370175	1.5404e-05	ADSL, ATIC, PPAT, ADSS2, GART, PFAS, PAICS	1800	8	19308	9.38583	0.0727732	0.00118057	0.00114278		GOTERM_BP_DIRECT	GO:0090114~COPII-coated vesicle budding	3	1.10701	0.00178547	SEC23A, SEC13, SEC23B	263	5	19308	44.0487	0.913558	0.0382202	0.0360441
GOTERM_BP_DIRECT	GO:0007062~sister chromatid cohesion	4	1.13636	0.00921288	MRE11, PLK1, MCMBP, KIF22	325	26	19256	9.11527	0.999998	0.196387	0.189714		GOTERM_BP_DIRECT	GO:1904874~positive regulation of telomerase RNA localization to Cajal body	9	0.475939	1.97675e-05	CCT6A, CCT2, TCP1, RUVBL1, NHP2, NAF1, CCT8, CCT7, CCT4	1800	15	19308	6.436	0.0924082	0.00149169	0.00144394		GOTERM_BP_DIRECT	GO:1905168~positive regulation of double-strand break repair via homologous recombination	5	1.84502	0.00187636	FUS, RUVBL2, RUVBL1, DMAP1, ACTB	263	39	19308	9.41211	0.923696	0.0395479	0.0372963
GOTERM_BP_DIRECT	GO:0048026~positive regulation of mRNA splicing, via spliceosome	4	1.13636	0.00921288	SNW1, THRAP3, NCL, NUP98	325	26	19256	9.11527	0.999998	0.196387	0.189714		GOTERM_BP_DIRECT	GO:0006888~ER to Golgi vesicle-mediated transport	29	1.53358	2.03079e-05	COPB2, COPA, SEC23A, VCP, PEF1, COPB1, USO1, GOLGA2, SCFD1, TFG, STX5, TRAPPC13, SEC23B, SEC31A, SEC24B, SEC24A, SEC16A, NRBP1, ARCN1, SEC23IP, VAPA, VAPB, ZW10, HYOU1, GOPC, COPG1, SEC24D, SEC22B, SEC24C	1800	130	19308	2.39287	0.0948108	0.00150925	0.00146094		GOTERM_BP_DIRECT	GO:2000781~positive regulation of double-strand break repair	5	1.84502	0.00226184	SMARCC1, SMARCC2, ARID1A, ARID1B, ACTB	263	41	19308	8.95298	0.955051	0.0469503	0.0442772
GOTERM_BP_DIRECT	GO:0000245~spliceosomal complex assembly	4	1.13636	0.00921288	PRPF6, DDX1, SF3B1, SF1	325	26	19256	9.11527	0.999998	0.196387	0.189714		GOTERM_BP_DIRECT	GO:0032435~negative regulation of proteasomal ubiquitin-dependent protein catabolic process	13	0.687467	2.2738e-05	USP7, SMARCC1, UBXN1, HSP90AB1, PARK7, CCAR2, SDCBP, BAG5, PBK, WAC, EIF3H, OGT, N4BP1	1800	33	19308	4.22566	0.105537	0.00164015	0.00158765		GOTERM_BP_DIRECT	GO:0016573~histone acetylation	6	2.21402	0.00261389	NAA50, YEATS2, RUVBL2, RUVBL1, DMAP1, ACTB	263	70	19308	6.29267	0.972283	0.0534481	0.0504051
GOTERM_BP_DIRECT	GO:0006265~DNA topological change	3	0.852273	0.00939718	TOP2A, TOP3B, TOP2B	325	9	19256	19.7497	0.999999	0.196387	0.189714		GOTERM_BP_DIRECT	GO:0006099~tricarboxylic acid cycle	13	0.687467	2.2738e-05	FH, PDHA1, IDH1, IDH2, DLST, PDHB, SDHA, SDHB, OGDH, IDH3B, SUCLG1, DLAT, IDH3A	1800	33	19308	4.22566	0.105537	0.00164015	0.00158765		GOTERM_BP_DIRECT	GO:0010766~negative regulation of sodium ion transport	3	1.10701	0.00265424	WNK1, WNK2, WNK3	263	6	19308	36.7072	0.973778	0.0534751	0.0504305
GOTERM_BP_DIRECT	GO:0072006~nephron development	3	0.852273	0.00939718	NUP107, NUP133, NUP85	325	9	19256	19.7497	0.999999	0.196387	0.189714		GOTERM_BP_DIRECT	GO:0065003~macromolecular complex assembly	32	1.69223	2.36192e-05	ATF1, KMT2A, DHX9, WASL, NAPG, CCNB1, PPP2R1A, ELOB, SNX9, IKBKG, WASF1, BID, KPNA3, NIFK, RANBP9, PDE4DIP, DARS1, PML, CD2AP, AIMP2, TFAP4, EPRS1, ZW10, PARD3, CAPZA1, GEMIN5, PALS2, TP53, LLGL1, PICALM, ATPAF1, VAMP3	1800	152	19308	2.25825	0.109395	0.00167902	0.00162528		GOTERM_BP_DIRECT	GO:0045995~regulation of embryonic development	5	1.84502	0.00293729	YEATS2, RUVBL2, RUVBL1, WDR5, NFRKB	263	44	19308	8.34255	0.982226	0.0583202	0.0549998
GOTERM_BP_DIRECT	GO:0048511~rhythmic process	6	1.70455	0.00962891	TOP2A, PRKAA1, PRKAA2, PSPC1, OGT, CCAR2	325	77	19256	4.61682	0.999999	0.198355	0.191615		GOTERM_BP_DIRECT	GO:0043066~negative regulation of apoptotic process	79	4.17768	2.49693e-05	AVEN, MRE11, DDX3X, APIP, AKR1B1, HSPB1, ADAR, PARK7, AATF, PHB2, SH3RF1, CDC73, GLI2, EEF2K, SIX4, SIN3A, ARHGDIA, CASP3, CFL1, RPS6KA1, NUP62, AKT1, MED1, USP47, CAMK1D, NME2, RPS3A, MIF, WDR73, ATAD3A, YWHAZ, SIRT1, SUPV3L1, DDB1, BIRC6, TP53, PSMD10, HDAC2, PRKAA2, TMF1, RPL10, SHC1, PRKDC, HDAC1, GSTP1, GLO1, XIAP, CBL, FOXO1, MALT1, RELA, HSP90B1, PRDX3, PRDX2, BAG4, PRDX5, BAG3, FIGNL1, BA…	1800	526	19308	1.61104	0.115273	0.00174964	0.00169363		GOTERM_BP_DIRECT	GO:0043968~histone H2A acetylation	4	1.47601	0.00314289	RUVBL2, RUVBL1, DMAP1, ACTB	263	22	19308	13.3481	0.986601	0.0615109	0.0580088
GOTERM_BP_DIRECT	GO:0006886~intracellular protein transport	13	3.69318	0.00991863	NSF, SEC23A, IPO11, SEC24B, SEC24A, STXBP3, SYNRG, SYTL4, SEC23IP, IPO8, TLK1, SEC23B, SNX6	325	328	19256	2.34829	0.999999	0.201446	0.194601		GOTERM_BP_DIRECT	GO:0045454~cell redox homeostasis	15	0.793231	2.76422e-05	ERO1A, GLRX3, TXNRD1, GSR, TXN, PRDX6, BOLA2B, PRDX3, PRDX2, ERP44, PRDX5, PRDX4, APEX1, BOLA2, DLD	1800	44	19308	3.65682	0.126796	0.00186395	0.00180429		GOTERM_BP_DIRECT	GO:0043967~histone H4 acetylation	5	1.84502	0.00318998	NAA50, RUVBL2, RUVBL1, DMAP1, ACTB	263	45	19308	8.15716	0.98744	0.0615532	0.0580487
GOTERM_BP_DIRECT	GO:0000729~DNA double-strand break processing	3	0.852273	0.0116168	BLM, MRE11, SMARCAD1	325	10	19256	17.7748	1	0.232658	0.224752		GOTERM_BP_DIRECT	GO:1903241~U2-type prespliceosome assembly	11	0.581703	2.77378e-05	SF3A3, SF3B4, SF3A1, SF3B3, DDX46, SNRPD2, SF3B6, SNRPA1, SNRPF, HTATSF1, SF3B1	1800	24	19308	4.91639	0.127206	0.00186395	0.00180429		GOTERM_BP_DIRECT	GO:0030261~chromosome condensation	4	1.47601	0.00357841	H1-5, H1-4, H1-3, H1-2	263	23	19308	12.7677	0.992636	0.0665253	0.0627377
GOTERM_BP_DIRECT	GO:2000045~regulation of G1/S transition of mitotic cell cycle	5	1.42045	0.0120636	PBRM1, SMARCB1, SMARCC2, PSME3, INO80	325	53	19256	5.58955	1	0.238297	0.230199		GOTERM_BP_DIRECT	GO:0006302~double-strand break repair	20	1.05764	2.77408e-05	VCP, MRE11, XRCC5, PRKDC, DDX1, EYA3, BABAM1, PPP5C, SMCHD1, WRN, RAD50, RNF169, MSH2, TDP2, CHEK2, TNKS1BP1, TRIP13, NBN, TP53, NHEJ1	1800	73	19308	2.93881	0.127219	0.00186395	0.00180429		GOTERM_BP_DIRECT	GO:0000056~ribosomal small subunit export from nucleus	3	1.10701	0.00368272	NPM1, NUP88, RAN	263	7	19308	31.4633	0.99362	0.0665253	0.0627377
GOTERM_BP_DIRECT	GO:0016241~regulation of macroautophagy	5	1.42045	0.0136896	PRKAA2, RHEB, PIK3R4, ATP6V0D1, SNX6	325	55	19256	5.38629	1	0.262963	0.254028		GOTERM_BP_DIRECT	GO:1905168~positive regulation of double-strand break repair via homologous recombination	14	0.740349	3.05467e-05	FUS, ACTL6A, YEATS4, ACTB, RAD51AP1, MRGBP, POGZ, RUVBL1, EP400, MMS19, BRD8, ARID2, HDGFL2, WRAP53	1800	39	19308	3.8506	0.139149	0.00202475	0.00195994		GOTERM_BP_DIRECT	GO:1903288~positive regulation of potassium ion import	3	1.10701	0.00368272	WNK1, WNK2, WNK3	263	7	19308	31.4633	0.99362	0.0665253	0.0627377
GOTERM_BP_DIRECT	GO:0051568~histone H3-K4 methylation	4	1.13636	0.0136942	KMT2A, WDR82, ASH2L, HCFC1	325	30	19256	7.8999	1	0.262963	0.254028		GOTERM_BP_DIRECT	GO:0042273~ribosomal large subunit biogenesis	13	0.687467	3.21731e-05	RPL5, NPM1, NOP16, NVL, RPL35A, WDR12, RPF2, GTPBP4, TMA16, EBNA1BP2, MRTO4, RRS1, HEATR3	1800	34	19308	4.10137	0.145989	0.00210412	0.00203677		GOTERM_BP_DIRECT	GO:0000055~ribosomal large subunit export from nucleus	3	1.10701	0.00368272	NPM1, NUP88, RAN	263	7	19308	31.4633	0.99362	0.0665253	0.0627377
GOTERM_BP_DIRECT	GO:1900246~positive regulation of RIG-I signaling pathway	3	0.852273	0.0140417	ANKRD17, PUM1, ZCCHC3	325	11	19256	16.1589	1	0.262963	0.254028		GOTERM_BP_DIRECT	GO:0006607~NLS-bearing protein import into nucleus	10	0.528821	3.36142e-05	RANBP2, KPNA6, NUP35, KPNA4, NUP54, KPNA2, KPNA3, KPNB1, IPO5, KPNA1	1800	20	19308	5.36333	0.152005	0.00216944	0.0021		GOTERM_BP_DIRECT	GO:0032508~DNA duplex unwinding	6	2.21402	0.00373681	ANXA1, DDX1, RUVBL2, G3BP1, RUVBL1, RAD54L2	263	76	19308	5.79588	0.994078	0.0665253	0.0627377
GOTERM_BP_DIRECT	GO:0070934~CRD-mediated mRNA stabilization	3	0.852273	0.0140417	SYNCRIP, IGF2BP3, PABPC1	325	11	19256	16.1589	1	0.262963	0.254028		GOTERM_BP_DIRECT	GO:2000767~positive regulation of cytoplasmic translation	9	0.475939	3.62996e-05	SYNCRIP, PKM, DHX9, CNBP, CSDE1, IGF2BP1, PABPC1, EEF2, PAIP1	1800	16	19308	6.03375	0.163102	0.00231233	0.00223832		GOTERM_BP_DIRECT	GO:0045663~positive regulation of myoblast differentiation	5	1.84502	0.00373901	SMARCC1, SMARCC2, ARID1A, ARID1B, ACTB	263	47	19308	7.81005	0.994096	0.0665253	0.0627377
GOTERM_BP_DIRECT	GO:0007052~mitotic spindle organization	5	1.42045	0.0145522	INTS13, INCENP, PLK1, TTK, KIF11	325	56	19256	5.29011	1	0.269029	0.259887		GOTERM_BP_DIRECT	GO:0006189~'de novo' IMP biosynthetic process	6	0.317292	3.86741e-05	ADSL, ATIC, PPAT, GART, PFAS, PAICS	1800	6	19308	10.7267	0.172793	0.002432	0.00235416		GOTERM_BP_DIRECT	GO:0007049~cell cycle	13	4.79705	0.00381288	LIN54, CCNK, CSNK2A2, HNRNPU, MKI67, USP39, CCAR1, HCFC1, RBBP4, RUVBL1, RACK1, RAE1, TRIM21	263	359	19308	2.65846	0.994666	0.0669699	0.063157
GOTERM_BP_DIRECT	GO:0006355~regulation of transcription, DNA-templated	27	7.67045	0.0158292	LIN54, NUP107, L3MBTL2, DDX1, YEATS4, CCAR2, SBNO1, POM121C, RUVBL2, GATAD1, RUVBL1, DVL2, APBB1, DMAP1, TAF15, ZNF281, PHF12, ACTR8, EMSY, HCFC1, SAP30, MED23, PHF20L1, PSPC1, CNOT2, CNOT3, ZNF337	325	985	19256	1.62409	1	0.288934	0.279115		GOTERM_BP_DIRECT	GO:0000380~alternative mRNA splicing, via spliceosome	11	0.581703	4.23766e-05	DDX17, HNRNPM, RBM17, SFPQ, NCBP1, SFSWAP, DHX9, SRSF1, STRAP, SRSF6, SRSF9	1800	25	19308	4.71973	0.187681	0.00263111	0.00254689		GOTERM_BP_DIRECT	GO:0048511~rhythmic process	6	2.21402	0.00395293	SFPQ, CBX3, SP1, NONO, RACK1, OGT	263	77	19308	5.72061	0.9956	0.0685508	0.0646479
GOTERM_BP_DIRECT	GO:0006402~mRNA catabolic process	4	1.13636	0.0163236	AGO3, CNOT11, AGO4, CNOT9	325	32	19256	7.40615	1	0.294233	0.284235		GOTERM_BP_DIRECT	GO:0043044~ATP-dependent chromatin remodeling	13	0.687467	4.48275e-05	MBD3, SMARCC1, HDAC2, HDAC1, ACTL6A, CHD4, ARID1A, GATAD2B, ACTB, SMARCA4, RBBP4, SMARCAD1, HNRNPC	1800	35	19308	3.98419	0.197388	0.00274848	0.00266051		GOTERM_BP_DIRECT	GO:0043484~regulation of RNA splicing	6	2.21402	0.00417785	HNRNPL, PTBP1, FUS, RRP1B, CDK12, HNRNPA1	263	78	19308	5.64727	0.996771	0.0715456	0.0674722
GOTERM_BP_DIRECT	GO:0006260~DNA replication	7	1.98864	0.0166063	BLM, SUPT16H, RRM2, RPA3, ORC3, RPA2, MCM2	325	121	19256	3.42764	1	0.295633	0.285587		GOTERM_BP_DIRECT	GO:0045070~positive regulation of viral genome replication	12	0.634585	4.56702e-05	DDB1, DDX3X, LARP1, STAU1, VAPB, PDE12, PKN2, ADAR, PABPC1, PPIA, TARBP2, SRPK1	1800	30	19308	4.29067	0.200699	0.00276558	0.00267706		GOTERM_BP_DIRECT	GO:0098532~histone H3-K27 trimethylation	3	1.10701	0.00486644	H1-4, H1-3, H1-2	263	8	19308	27.5304	0.998748	0.0813052	0.0766762
GOTERM_BP_DIRECT	GO:0032435~negative regulation of proteasomal ubiquitin-dependent protein catabolic process	4	1.13636	0.0177369	TLK2, OGT, UCHL5, CCAR2	325	33	19256	7.18172	1	0.31191	0.301311		GOTERM_BP_DIRECT	GO:0007059~chromosome segregation	20	1.05764	5.08219e-05	UBE2I, CDCA2, DDX3X, SPAG5, NUMA1, NDE1, TTK, SKA3, PMF1, SRPK1, CIAO1, CENPF, DSN1, MIS18A, PPP2R1A, NTMT1, RCC1, MMS19, CEP85, CDK5RAP2	1800	76	19308	2.82281	0.220644	0.00304002	0.00294271		GOTERM_BP_DIRECT	GO:2000651~positive regulation of sodium ion transmembrane transporter activity	3	1.10701	0.00486644	WNK1, WNK2, WNK3	263	8	19308	27.5304	0.998748	0.0813052	0.0766762
GOTERM_BP_DIRECT	GO:0033138~positive regulation of peptidyl-serine phosphorylation	6	1.70455	0.0187715	TBK1, ARAF, STK4, RAF1, CNOT9, SNCA	325	91	19256	3.90654	1	0.322841	0.311871		GOTERM_BP_DIRECT	GO:0042659~regulation of cell fate specification	8	0.423057	6.23712e-05	MBD3, HDAC2, RBBP4, HDAC1, CHD4, RBBP7, GATAD2B, GATAD2A	1800	13	19308	6.60103	0.263569	0.00368591	0.00356793		GOTERM_BP_DIRECT	GO:0000245~spliceosomal complex assembly	4	1.47601	0.00509859	SNRPD2, DDX1, USP39, SF1	263	26	19308	11.2945	0.999091	0.0841574	0.079366
GOTERM_BP_DIRECT	GO:0040008~regulation of growth	5	1.42045	0.0193774	MRGBP, RUVBL2, RUVBL1, YEATS4, DMAP1	325	61	19256	4.85649	1	0.322841	0.311871		GOTERM_BP_DIRECT	GO:0030036~actin cytoskeleton organization	35	1.85087	6.51131e-05	ROCK2, SRF, ARPC1A, ADD1, AMOT, CORO1C, PDLIM1, CDC42, SDCBP, CSRP2, CAPZB, CFL1, FLNA, ARFIP2, FLNB, FLNC, WASF1, PDLIM5, WASF2, PDLIM4, PDLIM7, PHACTR4, VASP, TMOD3, ACTN1, MRTFA, PDE4DIP, ACTN4, DIAPH1, INF2, PALLD, CAPZA1, PFN1, PFN2, PAFAH1B1	1800	182	19308	2.06282	0.273408	0.00380214	0.00368044		GOTERM_BP_DIRECT	GO:0006310~DNA recombination	6	2.21402	0.00544112	RUVBL2, NONO, RUVBL1, RPA1, HMGB1, NFRKB	263	83	19308	5.30707	0.999433	0.0887421	0.0836896
GOTERM_BP_DIRECT	GO:0031123~RNA 3'-end processing	3	0.852273	0.0194779	PAPOLG, PAPOLA, PAPOLB	325	13	19256	13.6729	1	0.322841	0.311871		GOTERM_BP_DIRECT	GO:0015031~protein transport	67	3.5431	6.76991e-05	GDI1, SNX12, WASHC2C, ARRB1, PHAX, ARRB2, PTPN23, GOLGA2, XPO1, NUP62, NSF, EIF5A, PDCD6IP, ACTN4, VPS37B, COPZ1, NUP93, AFTPH, RABEP2, RILPL1, NUP50, ZW10, ATG4C, MYH9, ATG4B, AAGAB, NUP98, SEC22B, NUP58, CHMP5, SEC23A, NUP205, TSG101, ARL3, RRBP1, AAAS, LIN7C, NUP160, HSP90B1, TIMM50, GGA2, SELENBP1, RAB21, GGA1, SCFD1, RAB11FIP1, NUP85, MYO6, NUP88, ENTR1, EPS15, ATG7, SEC23B, MON2, SEC16A, VT…	1800	439	19308	1.6371	0.282567	0.00390664	0.00378159		GOTERM_BP_DIRECT	GO:0043066~negative regulation of apoptotic process	16	5.90406	0.00567534	HSPA9, NPM1, ANXA1, RPL10, HDAC1, GSTP1, RPS6, FHL2, DNAJA1, PRDX2, CFL1, WNK3, NUP62, PPIF, HSPA1B, HSPA1A	263	526	19308	2.23314	0.999589	0.0914732	0.0862652
GOTERM_BP_DIRECT	GO:0098789~pre-mRNA cleavage required for polyadenylation	3	0.852273	0.0194779	CPSF4, NUDT21, CPSF1	325	13	19256	13.6729	1	0.322841	0.311871		GOTERM_BP_DIRECT	GO:0071364~cellular response to epidermal growth factor stimulus	15	0.793231	8.12517e-05	MED1, FOXC1, DUSP3, MCM7, GSTP1, SYAP1, CAD, PTPN11, PTPN12, IQGAP1, CBL, ZFP36L2, BAG4, AKT1, SNX6	1800	48	19308	3.35208	0.328711	0.00463418	0.00448585		GOTERM_BP_DIRECT	GO:2000045~regulation of G1/S transition of mitotic cell cycle	5	1.84502	0.00576235	SMARCC1, SMARCC2, ARID1A, ARID1B, ACTB	263	53	19308	6.92589	0.999636	0.0917955	0.0865692
GOTERM_BP_DIRECT	GO:0060213~positive regulation of nuclear-transcribed mRNA poly(A) tail shortening	3	0.852273	0.0194779	CNOT1, PABPC1, TNRC6A	325	13	19256	13.6729	1	0.322841	0.311871		GOTERM_BP_DIRECT	GO:0006401~RNA catabolic process	13	0.687467	8.34452e-05	NCBP1, DIS3, PABPC4, SND1, EXOSC7, SUPV3L1, EXOSC6, EXOSC5, EXOSC4, EXOSC10, XRN2, EXOSC3, EXOSC1	1800	37	19308	3.76883	0.335896	0.00467026	0.00452078		GOTERM_BP_DIRECT	GO:1901798~positive regulation of signal transduction by p53 class mediator	3	1.10701	0.00620105	RPL23, RPS20, RPL37	263	9	19308	24.4715	0.999801	0.0976487	0.0920892
GOTERM_BP_DIRECT	GO:0071902~positive regulation of protein serine/threonine kinase activity	5	1.42045	0.0204472	INCENP, SYAP1, STK4, STK3, SNCA	325	62	19256	4.77816	1	0.328994	0.317815		GOTERM_BP_DIRECT	GO:0007004~telomere maintenance via telomerase	10	0.528821	8.37886e-05	HSP90AA1, RAD50, MRE11, HSP90AB1, PTGES3, NHP2, RPA1, TNKS1BP1, TERF2IP, WRAP53	1800	22	19308	4.87576	0.337013	0.00467026	0.00452078		GOTERM_BP_DIRECT	GO:2000779~regulation of double-strand break repair	4	1.47601	0.00629756	RUVBL2, RUVBL1, DMAP1, ACTB	263	28	19308	10.4878	0.999826	0.0980416	0.0924596
GOTERM_BP_DIRECT	GO:0006401~RNA catabolic process	4	1.13636	0.0207618	EXOSC10, PABPC4, DIS3L, EXOSC2	325	35	19256	6.77134	1	0.328994	0.317815		GOTERM_BP_DIRECT	GO:0002218~activation of innate immune response	12	0.634585	9.05461e-05	HEXIM1, RBM14, MAVS, SFPQ, HSP90AA1, XRCC5, PSPC1, SIN3A, PRKDC, NONO, MATR3, HMGB1	1800	32	19308	4.0225	0.35863	0.00499021	0.00483048		GOTERM_BP_DIRECT	GO:0001649~osteoblast differentiation	7	2.58303	0.00722207	SYNCRIP, FHL2, DDX21, HNRNPU, HNRNPC, HSPE1, RBMX	263	125	19308	4.11121	0.999951	0.111171	0.104842
GOTERM_BP_DIRECT	GO:0000070~mitotic sister chromatid segregation	4	1.13636	0.0207618	INCENP, PLK1, KIF11, INO80	325	35	19256	6.77134	1	0.328994	0.317815		GOTERM_BP_DIRECT	GO:0000226~microtubule cytoskeleton organization	28	1.4807	9.58941e-05	TBCEL, BCCIP, TUBA1C, TUBA1B, FIGNL1, NEFL, MAP4, PCNT, CLASP1, CDK5RAP2, CLASP2, MAP1S, TBCD, HAUS6, TUBG1, EML4, DYNC1LI1, FER, DYNC1LI2, SON, KIF2A, MAP7D3, MAP7D1, PARD3, MAP1B, TBCE, TACC3, PAFAH1B1	1800	134	19308	2.24139	0.375237	0.00522623	0.00505895		GOTERM_BP_DIRECT	GO:0006406~mRNA export from nucleus	5	1.84502	0.00745313	NUP214, HNRNPA2B1, NUP88, RAE1, AGFG1	263	57	19308	6.43986	0.999965	0.113453	0.106994
GOTERM_BP_DIRECT	GO:0030071~regulation of mitotic metaphase/anaphase transition	4	1.13636	0.0207618	PBRM1, SMARCB1, SMARCC2, PLK1	325	35	19256	6.77134	1	0.328994	0.317815		GOTERM_BP_DIRECT	GO:1904851~positive regulation of establishment of protein localization to telomere	7	0.370175	9.79402e-05	CCT6A, CCT2, TCP1, CCT8, CCT7, WRAP53, CCT4	1800	10	19308	7.50867	0.381477	0.00527909	0.00511011		GOTERM_BP_DIRECT	GO:0090084~negative regulation of inclusion body assembly	3	1.10701	0.00768226	HSPA2, HSPA1B, HSPA1A	263	10	19308	22.0243	0.999974	0.114399	0.107886
GOTERM_BP_DIRECT	GO:2000036~regulation of stem cell population maintenance	3	0.852273	0.0224748	CNOT1, CNOT2, CNOT3	325	14	19256	12.6963	1	0.34848	0.336638		GOTERM_BP_DIRECT	GO:0031647~regulation of protein stability	22	1.16341	0.000104129	ATF7IP, SH3GLB1, USP47, USP7, CD81, USP4, USP28, CCAR2, CDKN2AIP, USP19, HDAC6, SEPTIN8, GGA3, ASPH, CASP3, DDI2, LMNA, LAMP2, STUB1, VPS35, SUGT1, TARDBP	1800	93	19308	2.53749	0.399972	0.00555166	0.00537396		GOTERM_BP_DIRECT	GO:0044829~positive regulation by host of viral genome replication	3	1.10701	0.00768226	EEF1A1, HSPA8, PPIB	263	10	19308	22.0243	0.999974	0.114399	0.107886
GOTERM_BP_DIRECT	GO:0031124~mRNA 3'-end processing	3	0.852273	0.0224748	NUDT21, PAPOLA, CSTF1	325	14	19256	12.6963	1	0.34848	0.336638		GOTERM_BP_DIRECT	GO:0016241~regulation of macroautophagy	16	0.846113	0.000106846	ATP6V1A, SH3GLB1, ATP6V1G1, PRKAA2, VPS26B, HDAC6, UCHL1, CAPNS1, CASP3, ATP6V1B2, UBQLN1, ATP6V1H, VPS35, SNX5, SNX6, UBQLN2	1800	55	19308	3.12048	0.407916	0.00563525	0.00545487		GOTERM_BP_DIRECT	GO:0006888~ER to Golgi vesicle-mediated transport	7	2.58303	0.00868555	SEC23A, SEC24B, SEC23IP, TFG, SEC24C, SEC23B, SEC31A	263	130	19308	3.95309	0.999994	0.127948	0.120664
GOTERM_BP_DIRECT	GO:0006888~ER to Golgi vesicle-mediated transport	7	1.98864	0.0227716	STEEP1, SEC23A, SEC24B, SEC23IP, SEC24A, TFG, SEC23B	325	130	19256	3.19034	1	0.349326	0.337456		GOTERM_BP_DIRECT	GO:0006260~DNA replication	26	1.37493	0.000112628	PCNA, MCM7, DHX9, SAMHD1, WRN, CHAF1A, RBBP4, SIN3A, POLD1, RBBP6, RBBP7, RFC5, UPF1, RFC3, DUT, SUPT16H, RFC4, RFC2, GINS3, RPA1, SSRP1, POLA2, NASP, GRWD1, SDE2, MCM6	1800	121	19308	2.3049	0.424474	0.00587701	0.0056889		GOTERM_BP_DIRECT	GO:0002218~activation of innate immune response	4	1.47601	0.00916325	RBM14, SFPQ, NONO, HMGB1	263	32	19308	9.17681	0.999997	0.132802	0.125241
GOTERM_BP_DIRECT	GO:0006364~rRNA processing	7	1.98864	0.0235399	EXOSC10, LAS1L, RPP30, EXOSC2, UTP14A, RPP38, UTP14C	325	131	19256	3.16599	1	0.35731	0.345169		GOTERM_BP_DIRECT	GO:0098761~cellular response to interleukin-7	8	0.423057	0.000114694	PDIA3, STIP1, ATIC, HDGF, P4HB, HMGB1, RAD23B, CRKL	1800	14	19308	6.12952	0.430279	0.00592185	0.0057323		GOTERM_BP_DIRECT	GO:1902275~regulation of chromatin organization	3	1.10701	0.00930587	SETD1A, HNRNPU, MKI67	263	11	19308	20.0221	0.999997	0.132802	0.125241
GOTERM_BP_DIRECT	GO:0071466~cellular response to xenobiotic stimulus	5	1.42045	0.0238718	EFTUD2, PRKAA1, PPP1R12A, PRKAA2, RBM22	325	65	19256	4.55763	1	0.358574	0.34639		GOTERM_BP_DIRECT	GO:0071051~polyadenylation-dependent snoRNA 3'-end processing	6	0.317292	0.0001249	EXOSC6, EXOSC5, EXOSC4, EXOSC10, PARN, EXOSC3	1800	7	19308	9.19429	0.458101	0.00631584	0.00611368		GOTERM_BP_DIRECT	GO:1900095~regulation of dosage compensation by inactivation of X chromosome	3	1.10701	0.00930587	KANSL3, WDR5, OGT	263	11	19308	20.0221	0.999997	0.132802	0.125241
GOTERM_BP_DIRECT	GO:0035690~cellular response to drug	5	1.42045	0.0263364	EFTUD2, PRKAA1, PPP1R12A, PRKAA2, RBM22	325	67	19256	4.42158	1	0.391516	0.378212		GOTERM_BP_DIRECT	GO:1903608~protein localization to cytoplasmic stress granule	6	0.317292	0.0001249	TIA1, SSB, DDX3X, DHX9, DDX1, DCP1A	1800	7	19308	9.19429	0.458101	0.00631584	0.00611368		GOTERM_BP_DIRECT	GO:0032435~negative regulation of proteasomal ubiquitin-dependent protein catabolic process	4	1.47601	0.00998009	SMARCC1, HSP90AB1, RPL11, OGT	263	33	19308	8.89872	0.999999	0.139518	0.131574
GOTERM_BP_DIRECT	GO:0035196~production of miRNAs involved in gene silencing by miRNA	3	0.852273	0.0289912	AGO3, AGO4, PUM1	325	16	19256	11.1092	1	0.409856	0.395929		GOTERM_BP_DIRECT	GO:2000779~regulation of double-strand break repair	11	0.581703	0.000131101	MRGBP, PPP4R2, ACTL6A, UBR5, RUVBL1, EP400, YEATS4, BRD8, DEK, PML, ACTB	1800	28	19308	4.21405	0.474336	0.00656175	0.00635172		GOTERM_BP_DIRECT	GO:0006479~protein methylation	4	1.47601	0.00998009	PCMT1, FAM98B, FAM98A, SNRPD3	263	33	19308	8.89872	0.999999	0.139518	0.131574
GOTERM_BP_DIRECT	GO:0043982~histone H4-K8 acetylation	3	0.852273	0.0289912	KANSL3, OGT, HCFC1	325	16	19256	11.1092	1	0.409856	0.395929		GOTERM_BP_DIRECT	GO:0051726~regulation of cell cycle	52	2.74987	0.000142078	HSP90AB1, CELF1, YEATS4, ACTB, RRP8, RUVBL1, RACK1, WDR6, NBN, CLIC1, NFRKB, PHACTR4, NUP214, CSNK2A1, RPL23, ACTL6A, TSC1, MIF, MASTL, PPM1A, SRSF5, KIF20B, TP53, CDC123, TSG101, XIAP, TXLNG, TBRG4, PPM1G, FIGNL1, EP400, BRD8, JUN, DR1, STAT3, WDR12, PUM1, PML, BOP1, ZZZ3, MRGBP, COPS5, TFAP4, SON, YEATS2, CDK4, JMY, UBA3, BAX, TARDBP, CRLF3, EIF4G2	1800	324	19308	1.72156	0.501894	0.00703931	0.006814		GOTERM_BP_DIRECT	GO:0042273~ribosomal large subunit biogenesis	4	1.47601	0.0108379	RPL5, NPM1, RPL11, RPL26	263	34	19308	8.63699	1	0.14998	0.141441
GOTERM_BP_DIRECT	GO:0043981~histone H4-K5 acetylation	3	0.852273	0.0289912	KANSL3, OGT, HCFC1	325	16	19256	11.1092	1	0.409856	0.395929		GOTERM_BP_DIRECT	GO:1902459~positive regulation of stem cell population maintenance	14	0.740349	0.00016146	SMARCC1, HDAC2, HDAC1, NCOA3, ACTL6A, ARID4B, ARID1A, ACTB, SMARCA4, RBBP4, BCL7A, SIN3A, RBBP7, OGT	1800	45	19308	3.33719	0.547074	0.00791963	0.00766614		GOTERM_BP_DIRECT	GO:1904507~positive regulation of telomere maintenance in response to DNA damage	3	1.10701	0.0110678	RUVBL2, RUVBL1, NFRKB	263	12	19308	18.3536	1	0.151629	0.142996
GOTERM_BP_DIRECT	GO:0001829~trophectodermal cell differentiation	3	0.852273	0.0289912	CNOT1, CNOT2, CNOT3	325	16	19256	11.1092	1	0.409856	0.395929		GOTERM_BP_DIRECT	GO:0051973~positive regulation of telomerase activity	12	0.634585	0.000168583	CCT2, HSP90AA1, HSP90AB1, XRCC5, NVL, PTGES3, TCP1, PARN, NAF1, MAP3K4, WRAP53, CCT4	1800	34	19308	3.78588	0.562626	0.00818711	0.00792505		GOTERM_BP_DIRECT	GO:2001244~positive regulation of intrinsic apoptotic signaling pathway	4	1.47601	0.013661	BCLAF1, RACK1, S100A9, S100A8	263	37	19308	7.9367	1	0.185302	0.174752
GOTERM_BP_DIRECT	GO:0033147~negative regulation of intracellular estrogen receptor signaling pathway	3	0.852273	0.0289912	CNOT1, CNOT2, CNOT9	325	16	19256	11.1092	1	0.409856	0.395929		GOTERM_BP_DIRECT	GO:0006261~DNA-dependent DNA replication	11	0.581703	0.000183484	RFC5, WDHD1, RFC3, RFC4, RFC2, POLD1, WDR18, GINS4, RPA1, MCMBP, WRNIP1	1800	29	19308	4.06874	0.59346	0.00882343	0.00854101		GOTERM_BP_DIRECT	GO:0006354~DNA-templated transcription, elongation	7	2.58303	0.0138977	TCERG1, BCLAF1, EWSR1, FUS, DDX1, FHL2, JMJD1C	263	144	19308	3.56876	1	0.186665	0.176037
GOTERM_BP_DIRECT	GO:0071479~cellular response to ionizing radiation	4	1.13636	0.0314257	BARD1, BLM, INO80, TANK	325	41	19256	5.78041	1	0.438283	0.42339		GOTERM_BP_DIRECT	GO:0007020~microtubule nucleation	10	0.528821	0.000185444	GOLGA2, TPX2, NDE1, AKAP9, RANBP9, SLAIN2, SLAIN1, TUBG1, CLASP1, CLASP2	1800	24	19308	4.46944	0.597351	0.00883111	0.00854844		GOTERM_BP_DIRECT	GO:0007339~binding of sperm to zona pellucida	4	1.47601	0.0168635	UBAP2L, CCT8, ALDOA, CCT4	263	40	19308	7.34144	1	0.224301	0.211531
GOTERM_BP_DIRECT	GO:0043923~positive regulation by host of viral transcription	3	0.852273	0.0324975	SMARCB1, SNW1, CCNT1	325	17	19256	10.4557	1	0.438283	0.42339		GOTERM_BP_DIRECT	GO:0075522~IRES-dependent viral translational initiation	7	0.370175	0.000198436	MCTS1, PTBP1, SSB, CSDE1, DENR, EIF3F, EIF3B	1800	11	19308	6.82606	0.622213	0.00892963	0.00864381		GOTERM_BP_DIRECT	GO:0043486~histone exchange	3	1.10701	0.0171435	RUVBL2, RUVBL1, DMAP1	263	15	19308	14.6829	1	0.225832	0.212975
GOTERM_BP_DIRECT	GO:0009081~branched-chain amino acid metabolic process	2	0.568182	0.0333696	PCCA, PCCB	325	2	19256	59.2492	1	0.438283	0.42339		GOTERM_BP_DIRECT	GO:0001731~formation of translation preinitiation complex	7	0.370175	0.000198436	MCTS1, EIF2S3, EIF5, EIF4H, DENR, DHX29, EIF4B	1800	11	19308	6.82606	0.622213	0.00892963	0.00864381		GOTERM_BP_DIRECT	GO:0061157~mRNA destabilization	3	1.10701	0.0194192	YTHDF1, YTHDF3, HNRNPR	263	16	19308	13.7652	1	0.248638	0.234482
GOTERM_BP_DIRECT	GO:0010603~regulation of cytoplasmic mRNA processing body assembly	2	0.568182	0.0333696	ATXN2L, ATXN2	325	2	19256	59.2492	1	0.438283	0.42339		GOTERM_BP_DIRECT	GO:0000338~protein deneddylation	7	0.370175	0.000198436	COPS3, COPS6, COPS5, COPS2, GPS1, COPS7B, COPS7A	1800	11	19308	6.82606	0.622213	0.00892963	0.00864381		GOTERM_BP_DIRECT	GO:0071383~cellular response to steroid hormone stimulus	3	1.10701	0.0194192	HSPA8, HSPA1B, HSPA1A	263	16	19308	13.7652	1	0.248638	0.234482
GOTERM_BP_DIRECT	GO:0000354~cis assembly of pre-catalytic spliceosome	2	0.568182	0.0333696	DDX23, SNRNP200	325	2	19256	59.2492	1	0.438283	0.42339		GOTERM_BP_DIRECT	GO:1904871~positive regulation of protein localization to Cajal body	7	0.370175	0.000198436	CCT6A, CCT2, TCP1, LARP7, CCT8, CCT7, CCT4	1800	11	19308	6.82606	0.622213	0.00892963	0.00864381		GOTERM_BP_DIRECT	GO:0060382~regulation of DNA strand elongation	3	1.10701	0.0194192	RUVBL2, RUVBL1, NFRKB	263	16	19308	13.7652	1	0.248638	0.234482
GOTERM_BP_DIRECT	GO:0045870~positive regulation of single stranded viral RNA replication via double stranded DNA intermediate	2	0.568182	0.0333696	TOP2A, TOP2B	325	2	19256	59.2492	1	0.438283	0.42339		GOTERM_BP_DIRECT	GO:0070934~CRD-mediated mRNA stabilization	7	0.370175	0.000198436	SYNCRIP, DHX9, CSDE1, IGF2BP1, IGF2BP3, PABPC1, PAIP1	1800	11	19308	6.82606	0.622213	0.00892963	0.00864381		GOTERM_BP_DIRECT	GO:0050801~ion homeostasis	3	1.10701	0.0218139	WNK1, WNK2, WNK3	263	17	19308	12.9555	1	0.274174	0.258564
GOTERM_BP_DIRECT	GO:0001672~regulation of chromatin assembly or disassembly	2	0.568182	0.0333696	TLK2, TLK1	325	2	19256	59.2492	1	0.438283	0.42339		GOTERM_BP_DIRECT	GO:0032446~protein modification by small protein conjugation	7	0.370175	0.000198436	UBA6, UBA3, UBA2, UBA1, NAE1, SAE1, ATG7	1800	11	19308	6.82606	0.622213	0.00892963	0.00864381		GOTERM_BP_DIRECT	GO:0001732~formation of cytoplasmic translation initiation complex	3	1.10701	0.0218139	EIF3I, EIF3J, EIF3G	263	17	19308	12.9555	1	0.274174	0.258564
GOTERM_BP_DIRECT	GO:0032465~regulation of cytokinesis	4	1.13636	0.0334335	KLHL9, PLK1, PIK3R4, KLHL13	325	42	19256	5.64278	1	0.438283	0.42339		GOTERM_BP_DIRECT	GO:0006368~transcription elongation from RNA polymerase II promoter	12	0.634585	0.000225304	SETD2, SUPT16H, ADRM1, LEO1, TCEA2, ELP2, TCEA1, ELOB, RTF1, GTF2F1, SUPT5H, CDC73	1800	35	19308	3.67771	0.668868	0.0100465	0.00972493		GOTERM_BP_DIRECT	GO:0051092~positive regulation of NF-kappaB transcription factor activity	7	2.58303	0.0221065	NPM1, TRIM21, PPIA, S100A9, S100A8, HSPA1B, HSPA1A	263	160	19308	3.21188	1	0.275326	0.259651
GOTERM_BP_DIRECT	GO:0006302~double-strand break repair	5	1.42045	0.0346178	MRE11, DDX1, APBB1, ACTR8, INO80	325	73	19256	4.05817	1	0.44972	0.434438		GOTERM_BP_DIRECT	GO:0009116~nucleoside metabolic process	9	0.475939	0.000252781	PRPSAP1, PRPS1, MTAP, PRPSAP2, ATIC, PNP, PPAT, UPRT, UCKL1	1800	20	19308	4.827	0.71063	0.0111702	0.0108127		GOTERM_BP_DIRECT	GO:0014002~astrocyte development	3	1.10701	0.0243239	VIM, S100A9, S100A8	263	18	19308	12.2357	1	0.296144	0.279284
GOTERM_BP_DIRECT	GO:0035518~histone H2A monoubiquitination	3	0.852273	0.0361606	BARD1, RING1, RNF2	325	18	19256	9.87487	1	0.465568	0.449748		GOTERM_BP_DIRECT	GO:0030307~positive regulation of cell growth	21	1.11052	0.000259671	PSMD10, USP47, MTPN, DDX3X, NCBP1, CSNK2A1, BRAT1, CDKN2AIP, CDC42, SUPV3L1, SDCBP, EXOSC4, KRT17, RPS6KA1, AKT1, HDGFL2, CEP43, H3-3A, EIF4G2, H3-3B, EIF4G1	1800	92	19308	2.44848	0.720248	0.0112803	0.0109193		GOTERM_BP_DIRECT	GO:0031396~regulation of protein ubiquitination	3	1.10701	0.0243239	HSP90AB1, HSPA1B, HSPA1A	263	18	19308	12.2357	1	0.296144	0.279284
GOTERM_BP_DIRECT	GO:0006337~nucleosome disassembly	3	0.852273	0.0399743	SUPT16H, SMARCB1, SMARCC2	325	19	19256	9.35514	1	0.50564	0.488458		GOTERM_BP_DIRECT	GO:2000045~regulation of G1/S transition of mitotic cell cycle	15	0.793231	0.000259873	SMARCC1, ACTL6A, ECD, ARID1A, ACTB, SMARCA4, PPP2CA, BCL7A, PSME3, PSME1, PSME2, ARID2, BRD7, BID, APPL1	1800	53	19308	3.03585	0.720526	0.0112803	0.0109193		GOTERM_BP_DIRECT	GO:0010628~positive regulation of gene expression	14	5.16605	0.0244265	RPL5, RPS7, HDAC1, RPL23, RPL11, HCFC1, SP1, FUBP1, ERP29, FAM98B, VIM, FAM98A, HSPA1B, HSPA1A	263	516	19308	1.99186	1	0.296144	0.279284
GOTERM_BP_DIRECT	GO:0000956~nuclear-transcribed mRNA catabolic process	3	0.852273	0.0399743	EXOSC10, XRN1, THRAP3	325	19	19256	9.35514	1	0.50564	0.488458		GOTERM_BP_DIRECT	GO:0034063~stress granule assembly	10	0.528821	0.00026592	ATXN2L, DYNC1H1, TIA1, YTHDF1, YTHDF2, DDX3X, CSDE1, PRRC2C, UBAP2L, LSM14A	1800	25	19308	4.29067	0.728695	0.0114416	0.0110753		GOTERM_BP_DIRECT	GO:0006275~regulation of DNA replication	4	1.47601	0.0258339	ANKRD17, RUVBL2, RUVBL1, NFRKB	263	47	19308	6.24804	1	0.307743	0.290222
GOTERM_BP_DIRECT	GO:0051607~defense response to virus	9	2.55682	0.0422263	TBK1, POLR3C, TTC4, DDX1, G3BP1, IFIT5, POLR3F, ZCCHC3, TANK	325	231	19256	2.30841	1	0.528926	0.510953		GOTERM_BP_DIRECT	GO:0042752~regulation of circadian rhythm	17	0.898995	0.000285575	USP7, PRKAA2, ROCK2, PRKDC, NONO, UBE3A, CCAR2, PML, PPP1CA, DDB1, PPP1CB, MAPK9, SFPQ, CREB1, PSPC1, TARDBP, ATG7	1800	66	19308	2.76293	0.753637	0.0121804	0.0117905		GOTERM_BP_DIRECT	GO:0006337~nucleosome disassembly	3	1.10701	0.0269458	SMARCC1, SMARCC2, ARID1A	263	19	19308	11.5918	1	0.307743	0.290222
GOTERM_BP_DIRECT	GO:0043484~regulation of RNA splicing	5	1.42045	0.0425488	RBM17, SF3B3, AHNAK, CELF1, FAM50A	325	78	19256	3.79803	1	0.528926	0.510953		GOTERM_BP_DIRECT	GO:0032873~negative regulation of stress-activated MAPK cascade	6	0.317292	0.000307395	IGBP1, QARS1, GSTP1, PBK, PPIA, FOXO1	1800	8	19308	8.045	0.778648	0.012998	0.012582		GOTERM_BP_DIRECT	GO:0033044~regulation of chromosome organization	3	1.10701	0.0269458	RUVBL2, RUVBL1, NFRKB	263	19	19308	11.5918	1	0.307743	0.290222
GOTERM_BP_DIRECT	GO:0035329~hippo signaling	3	0.852273	0.0439325	STK4, STK3, AMOT	325	20	19256	8.88738	1	0.541458	0.523059		GOTERM_BP_DIRECT	GO:0045739~positive regulation of DNA repair	13	0.687467	0.00032106	TIGAR, PCNA, DHX9, EYA3, EYA4, CCDC117, SIRT1, BABAM1, SMCHD1, TRIM28, UBE2N, NFRKB, WRAP53	1800	42	19308	3.32016	0.793003	0.0134598	0.013029		GOTERM_BP_DIRECT	GO:0035606~peptidyl-cysteine S-trans-nitrosylation	2	0.738007	0.0269556	GAPDH, S100A9	263	2	19308	73.4144	1	0.307743	0.290222
GOTERM_BP_DIRECT	GO:0032968~positive regulation of transcription elongation from RNA polymerase II promoter	4	1.13636	0.0492893	MED23, SUPT16H, CCNT1, MED17	325	49	19256	4.83667	1	0.586678	0.566742		GOTERM_BP_DIRECT	GO:0006611~protein export from nucleus	11	0.581703	0.000341695	HSPA9, NUP214, PPM1A, AHCYL1, RANBP3, XPO1, NUP42, CSE1L, XPO5, ADAR, NUTF2	1800	31	19308	3.80624	0.812935	0.0142035	0.0137489		GOTERM_BP_DIRECT	GO:0010603~regulation of cytoplasmic mRNA processing body assembly	2	0.738007	0.0269556	ATXN2L, ATXN2	263	2	19308	73.4144	1	0.307743	0.290222
GOTERM_BP_DIRECT	GO:0060800~regulation of cell differentiation involved in embryonic placenta development	2	0.568182	0.0496357	STK4, STK3	325	3	19256	39.4995	1	0.586678	0.566742		GOTERM_BP_DIRECT	GO:0000723~telomere maintenance	15	0.793231	0.000481174	SP100, MRE11, RIF1, XRCC5, PRKDC, PTGES3, ACTL6A, RPA1, WRN, RAD50, APEX1, RUVBL1, TERF2IP, NBN, NFRKB	1800	56	19308	2.87321	0.905648	0.0198333	0.0191985		GOTERM_BP_DIRECT	GO:0070488~neutrophil aggregation	2	0.738007	0.0269556	S100A9, S100A8	263	2	19308	73.4144	1	0.307743	0.290222
GOTERM_BP_DIRECT	GO:1905684~regulation of plasma membrane repair	2	0.568182	0.0496357	MYH9, SYTL4	325	3	19256	39.4995	1	0.586678	0.566742		GOTERM_BP_DIRECT	GO:0008283~cell proliferation	33	1.74511	0.000494632	FOXC1, MRE11, MCM7, BRAT1, DDX41, MKI67, UBE2L3, PURB, UCHL1, LARP1, OTUD6B, AKT1, NBN, GLUL, H3-3A, H3-3B, JUN, MRPS27, XRCC5, TXNRD1, PTGES3, STAT3, ECD, TSC1, SCRIB, USP28, GNL3, BOP1, FER, ASPH, GNB1, TACC3, BIRC6	1800	186	19308	1.90312	0.911678	0.0202181	0.0195709		GOTERM_BP_DIRECT	GO:1905663~positive regulation of telomerase RNA reverse transcriptase activity	2	0.738007	0.0269556	HNRNPA2B1, HNRNPD	263	2	19308	73.4144	1	0.307743	0.290222
GOTERM_BP_DIRECT	GO:0019626~short-chain fatty acid catabolic process	2	0.568182	0.0496357	PCCA, PCCB	325	3	19256	39.4995	1	0.586678	0.566742		GOTERM_BP_DIRECT	GO:0030330~DNA damage response, signal transduction by p53 class mediator	8	0.423057	0.000505591	USP10, ATRX, MYO6, MIF, NBN, FOXO3, TP53, NDRG1	1800	17	19308	5.04784	0.916303	0.0204952	0.0198392		GOTERM_BP_DIRECT	GO:0006417~regulation of translation	5	1.84502	0.0296128	RPS14, ATXN2, BCLAF1, RPL10, NOLC1	263	86	19308	4.26828	1	0.333248	0.314275
GOTERM_BP_DIRECT	GO:0000819~sister chromatid segregation	2	0.568182	0.0496357	TOP2A, TOP2B	325	3	19256	39.4995	1	0.586678	0.566742		GOTERM_BP_DIRECT	GO:1900264~positive regulation of DNA-directed DNA polymerase activity	7	0.370175	0.000625435	RFC5, RFC3, RFC4, PCNA, RFC2, GINS3, GINS4	1800	13	19308	5.7759	0.953519	0.0249411	0.0241428		GOTERM_BP_DIRECT	GO:0070935~3'-UTR-mediated mRNA stabilization	3	1.10701	0.0296761	HNRNPC, ELAVL1, HNRNPA0	263	20	19308	11.0122	1	0.333248	0.314275
GOTERM_BP_DIRECT	GO:0032481~positive regulation of type I interferon production	3	0.852273	0.0522587	TBK1, G3BP1, ZCCHC3	325	22	19256	8.07944	1	0.607719	0.587068		GOTERM_BP_DIRECT	GO:0043248~proteasome assembly	7	0.370175	0.000625435	PSMD11, PSMD13, OTUD6B, ADRM1, PSMG3, PSMG1, ECPAS	1800	13	19308	5.7759	0.953519	0.0249411	0.0241428		GOTERM_BP_DIRECT	GO:1902455~negative regulation of stem cell population maintenance	3	1.10701	0.0325113	RBBP4, HDAC1, OGT	263	21	19308	10.4878	1	0.350712	0.330745
GOTERM_BP_DIRECT	GO:0080182~histone H3-K4 trimethylation	3	0.852273	0.0522587	KMT2A, WDR82, OGT	325	22	19256	8.07944	1	0.607719	0.587068		GOTERM_BP_DIRECT	GO:1900152~negative regulation of nuclear-transcribed mRNA catabolic process, deadenylation-dependent decay	6	0.317292	0.000638456	SYNCRIP, DHX9, CSDE1, IGF2BP1, PABPC1, PAIP1	1800	9	19308	7.15111	0.956397	0.0251962	0.0243897		GOTERM_BP_DIRECT	GO:0030521~androgen receptor signaling pathway	3	1.10701	0.0325113	DNAJA1, DDX17, ARID1A	263	21	19308	10.4878	1	0.350712	0.330745
GOTERM_BP_DIRECT	GO:0016973~poly(A)+ mRNA export from nucleus	3	0.852273	0.0566155	NXF1, NUP133, ZC3H11A	325	23	19256	7.72816	1	0.653117	0.630923		GOTERM_BP_DIRECT	GO:0042789~mRNA transcription from RNA polymerase II promoter	13	0.687467	0.000642104	NCOA2, MED1, ANXA2, NCBP1, TAF10, STAT3, AP3B1, CREB1, TFCP2, FLNA, TAF6, TAF4, S100A10	1800	45	19308	3.09881	0.957171	0.0251962	0.0243897		GOTERM_BP_DIRECT	GO:0045948~positive regulation of translational initiation	3	1.10701	0.0325113	KHDRBS1, YTHDF1, YTHDF3	263	21	19308	10.4878	1	0.350712	0.330745
GOTERM_BP_DIRECT	GO:0006457~protein folding	7	1.98864	0.0620621	RANBP2, PPIL2, VBP1, TTC4, RUVBL2, CANX, CLPX	325	166	19256	2.49846	1	0.706893	0.682873		GOTERM_BP_DIRECT	GO:0006541~glutamine metabolic process	9	0.475939	0.000763107	PPAT, GFPT1, CAD, GMPS, ASNS, PHGDH, CTPS1, PFAS, GLS	1800	23	19308	4.19739	0.976352	0.0294728	0.0285294		GOTERM_BP_DIRECT	GO:0006414~translational elongation	3	1.10701	0.0325113	EEF1A1, EEF1B2, EEF2	263	21	19308	10.4878	1	0.350712	0.330745
GOTERM_BP_DIRECT	GO:0003157~endocardium development	2	0.568182	0.065629	STK4, STK3	325	4	19256	29.6246	1	0.706893	0.682873		GOTERM_BP_DIRECT	GO:0006376~mRNA splice site selection	9	0.475939	0.000763107	RBMXL1, CELF1, SRSF1, LUC7L, SRSF5, SRSF6, SRSF10, LUC7L2, SRSF9	1800	23	19308	4.19739	0.976352	0.0294728	0.0285294		GOTERM_BP_DIRECT	GO:0032211~negative regulation of telomere maintenance via telomerase	3	1.10701	0.0325113	HNRNPU, HNRNPC, HNRNPA1	263	21	19308	10.4878	1	0.350712	0.330745
GOTERM_BP_DIRECT	GO:0051304~chromosome separation	2	0.568182	0.065629	SMARCAD1, TTK	325	4	19256	29.6246	1	0.706893	0.682873		GOTERM_BP_DIRECT	GO:0006139~nucleobase-containing compound metabolic process	12	0.634585	0.000807873	PRPSAP1, MTAP, DUT, PRPSAP2, ATIC, PNP, DPYSL2, BPNT1, CTPS1, TK1, POLR1H, REXO2	1800	40	19308	3.218	0.981017	0.030958	0.0299671		GOTERM_BP_DIRECT	GO:0045087~innate immune response	15	5.53506	0.0346523	ANKRD17, RBM14, ANXA1, NONO, DDX1, DDX21, HMGB1, ANKHD1, SFPQ, C1QBP, G3BP1, S100A9, TRIM21, S100A8, S100A7	263	599	19308	1.83843	1	0.366699	0.345821
GOTERM_BP_DIRECT	GO:0071034~CUT catabolic process	2	0.568182	0.065629	EXOSC10, EXOSC2	325	4	19256	29.6246	1	0.706893	0.682873		GOTERM_BP_DIRECT	GO:0042981~regulation of apoptotic process	39	2.0624	0.00083398	RBM25, VCP, XIAP, YEATS4, BCL10, MALT1, ACTB, PRDX2, WRN, SLK, LGALS1, RUVBL1, EP400, AKT1, HS1BP3, FADD, BRD8, NAE1, KPNA1, DFFA, DAXX, HSP90AA1, STAT1, ACTN1, ACTL6A, NME2, ACTN4, SIRT1, NME1, RSL1D1, MRGBP, APEX1, STK26, SERBP1, ANP32E, BAX, QRICH1, TARDBP, TP53	1800	240	19308	1.74308	0.983301	0.0317106	0.0306956		GOTERM_BP_DIRECT	GO:0016575~histone deacetylation	4	1.47601	0.0351925	RBM14, RBBP4, TBL1XR1, HDAC1	263	53	19308	5.54071	1	0.366699	0.345821
GOTERM_BP_DIRECT	GO:0060215~primitive hemopoiesis	2	0.568182	0.065629	STK4, STK3	325	4	19256	29.6246	1	0.706893	0.682873		GOTERM_BP_DIRECT	GO:0016579~protein deubiquitination	22	1.16341	0.000893604	OTUD4, USP24, OTUD5, USP47, USP7, USP48, USP15, PSMD14, USP5, USP10, USP4, USP11, USP22, OTUD7B, USP28, USP19, UCHL1, COPS5, OTUD6B, EIF3F, STAMBP, OTUB1	1800	108	19308	2.18506	0.987538	0.0337164	0.0326372		GOTERM_BP_DIRECT	GO:0034599~cellular response to oxidative stress	5	1.84502	0.0353931	PRDX2, HDAC1, PPIA, HSPA1B, HSPA1A	263	91	19308	4.03376	1	0.366699	0.345821
GOTERM_BP_DIRECT	GO:0016321~female meiosis chromosome segregation	2	0.568182	0.065629	PLK1, TTK	325	4	19256	29.6246	1	0.706893	0.682873		GOTERM_BP_DIRECT	GO:0016575~histone deacetylation	14	0.740349	0.000919912	MBD3, RBM14, HDAC2, HDAC1, MIDEAS, CHD4, SIRT1, GATAD2B, HDAC6, GATAD2A, RBBP4, SIN3A, RBBP7, RCOR1	1800	53	19308	2.83346	0.989048	0.0343959	0.033295		GOTERM_BP_DIRECT	GO:0051302~regulation of cell division	3	1.10701	0.0354481	YEATS2, WDR5, RACK1	263	22	19308	10.0111	1	0.366699	0.345821
GOTERM_BP_DIRECT	GO:1990044~protein localization to lipid particle	2	0.568182	0.065629	PRKAA1, PRKAA2	325	4	19256	29.6246	1	0.706893	0.682873		GOTERM_BP_DIRECT	GO:0031116~positive regulation of microtubule polymerization	10	0.528821	0.000925639	NUMA1, MAP1B, ARL3, AKAP9, DRG1, SLAIN2, SLAIN1, MAPRE1, CLASP1, CDK5RAP2	1800	29	19308	3.69885	0.989352	0.0343959	0.033295		GOTERM_BP_DIRECT	GO:0051131~chaperone-mediated protein complex assembly	3	1.10701	0.0354481	HSP90AB1, HSPA4, HSPA1A	263	22	19308	10.0111	1	0.366699	0.345821
GOTERM_BP_DIRECT	GO:0035404~histone-serine phosphorylation	2	0.568182	0.065629	PRKAA1, PRKAA2	325	4	19256	29.6246	1	0.706893	0.682873		GOTERM_BP_DIRECT	GO:0042256~mature ribosome assembly	5	0.26441	0.000965884	DDX3X, EIF6, C1QBP, EFL1, SBDS	1800	6	19308	8.93889	0.991261	0.0353557	0.034224		GOTERM_BP_DIRECT	GO:0006886~intracellular protein transport	10	3.69004	0.0355993	HSPA9, SEC23A, NPM1, SEC24B, SEC13, SEC23IP, ERP29, SEC24C, SEC23B, SEC31A	263	328	19308	2.23825	1	0.366699	0.345821
GOTERM_BP_DIRECT	GO:0070316~regulation of G0 to G1 transition	3	0.852273	0.0656891	PBRM1, SMARCB1, SMARCC2	325	25	19256	7.10991	1	0.706893	0.682873		GOTERM_BP_DIRECT	GO:0043985~histone H4-R3 methylation	5	0.26441	0.000965884	COPRS, PRMT5, PRMT1, CLNS1A, WDR77	1800	6	19308	8.93889	0.991261	0.0353557	0.034224		GOTERM_BP_DIRECT	GO:0008284~positive regulation of cell proliferation	14	5.16605	0.0378993	NPM1, SMARCC1, HDAC1, CNBP, RPL23, RPS6, NOLC1, ASH2L, ACTB, CCAR1, CARM1, DNAJA2, FAM98B, FAM98A	263	550	19308	1.86873	1	0.387478	0.365417
GOTERM_BP_DIRECT	GO:0035278~miRNA mediated inhibition of translation	5	1.42045	0.0675456	DDX6, AGO3, AGO4, EIF4E2, TNRC6A	325	91	19256	3.25545	1	0.721487	0.696971		GOTERM_BP_DIRECT	GO:0006378~mRNA polyadenylation	11	0.581703	0.00100142	SCAF8, AHCYL1, FIP1L1, CSTF3, CPSF3, CSTF2, CPSF2, LEO1, PABPC1, GRSF1, CDC73	1800	35	19308	3.37124	0.99266	0.0358453	0.0346979		GOTERM_BP_DIRECT	GO:0031397~negative regulation of protein ubiquitination	4	1.47601	0.0386501	DNAJA1, OGT, HSPA1B, HSPA1A	263	55	19308	5.33923	1	0.392227	0.369896
GOTERM_BP_DIRECT	GO:0000724~double-strand break repair via homologous recombination	5	1.42045	0.0741929	BLM, MRE11, RPA3, RPA2, INO80	325	94	19256	3.15155	1	0.786663	0.759932		GOTERM_BP_DIRECT	GO:0090110~cargo loading into COPII-coated vesicle	7	0.370175	0.00100849	SEC23A, SEC24B, SEC24A, SEC24D, SEC24C, SEC23B, SEC31A	1800	14	19308	5.36333	0.992911	0.0358453	0.0346979		GOTERM_BP_DIRECT	GO:1990428~miRNA transport	2	0.738007	0.0401607	HNRNPA2B1, YBX1	263	3	19308	48.943	1	0.401484	0.378626
GOTERM_BP_DIRECT	GO:0010608~posttranscriptional regulation of gene expression	3	0.852273	0.0752081	NUDT21, LARP4, PUM1	325	27	19256	6.58325	1	0.791607	0.764708		GOTERM_BP_DIRECT	GO:0000463~maturation of LSU-rRNA from tricistronic rRNA transcript (SSU-rRNA, 5.8S rRNA, LSU-rRNA)	7	0.370175	0.00100849	DDX18, BOP1, NIFK, RPF2, WDR12, GTPBP4, FTSJ3	1800	14	19308	5.36333	0.992911	0.0358453	0.0346979		GOTERM_BP_DIRECT	GO:0098963~dendritic transport of messenger ribonucleoprotein complex	2	0.738007	0.0401607	SFPQ, HNRNPU	263	3	19308	48.943	1	0.401484	0.378626
GOTERM_BP_DIRECT	GO:0050821~protein stabilization	8	2.27273	0.0787371	SUMO1, VBP1, RUVBL2, RUVBL1, TAF9B, STK4, STK3, HCFC1	325	220	19256	2.15452	1	0.803509	0.776205		GOTERM_BP_DIRECT	GO:0043666~regulation of phosphoprotein phosphatase activity	7	0.370175	0.00100849	PPP1R2B, PPP6R1, PPP6R3, TIPRL, HTT, TSC1, HSP90B1	1800	14	19308	5.36333	0.992911	0.0358453	0.0346979		GOTERM_BP_DIRECT	GO:0000723~telomere maintenance	4	1.47601	0.0404414	RUVBL2, RUVBL1, RPA1, NFRKB	263	56	19308	5.24389	1	0.401484	0.378626
GOTERM_BP_DIRECT	GO:0035556~intracellular signal transduction	13	3.69318	0.0792268	PRKAA1, PRKAA2, ARAF, STK4, STK3, BCR, DEPDC7, MELK, DVL2, TLK2, TLK1, PKN1, RAF1	325	450	19256	1.71164	1	0.803509	0.776205		GOTERM_BP_DIRECT	GO:1901800~positive regulation of proteasomal protein catabolic process	8	0.423057	0.00110876	PSMC5, PSMC6, PSMC3, BAG2, PSMC4, FMR1, PSMC2, RNF40	1800	19	19308	4.51649	0.995667	0.0389493	0.0377026		GOTERM_BP_DIRECT	GO:1901673~regulation of mitotic spindle assembly	3	1.10701	0.0416137	HNRNPU, HSPA1B, HSPA1A	263	24	19308	9.17681	1	0.41015	0.386798
GOTERM_BP_DIRECT	GO:0035023~regulation of Rho protein signal transduction	3	0.852273	0.0801222	BCR, KANK1, RAF1	325	28	19256	6.34813	1	0.803509	0.776205		GOTERM_BP_DIRECT	GO:0030433~ubiquitin-dependent ERAD pathway	18	0.951877	0.0011117	VCP, SGTB, FAF1, SGTA, UBE4A, UBE4B, ERLIN2, USP19, ECPAS, HSP90B1, PSMC6, CANX, UBQLN1, TRIM25, STUB1, SEC61B, UBXN4, UBQLN2	1800	81	19308	2.3837	0.995729	0.0389493	0.0377026		GOTERM_BP_DIRECT	GO:0030512~negative regulation of transforming growth factor beta receptor signaling pathway	5	1.84502	0.0431324	RBBP4, HDAC1, STRAP, OGT, HSPA1A	263	97	19308	3.78425	1	0.422081	0.39805
GOTERM_BP_DIRECT	GO:2000819~regulation of nucleotide-excision repair	3	0.852273	0.0801222	PBRM1, SMARCB1, SMARCC2	325	28	19256	6.34813	1	0.803509	0.776205		GOTERM_BP_DIRECT	GO:0001649~osteoblast differentiation	24	1.26917	0.00115352	DHX9, CLTC, TNC, DDX21, ADAR, RRBP1, SND1, GTPBP4, GLI2, FBL, RSL1D1, SYNCRIP, FIGNL1, FASN, PSMC2, ID4, AKT1, HNRNPC, IARS1, SNRNP200, MEF2D, H3-3A, ASF1A, H3-3B	1800	125	19308	2.05952	0.996522	0.0401277	0.0388433		GOTERM_BP_DIRECT	GO:0000380~alternative mRNA splicing, via spliceosome	3	1.10701	0.0448362	DDX17, SFPQ, STRAP	263	25	19308	8.80973	1	0.435642	0.410839
GOTERM_BP_DIRECT	GO:0075525~viral translational termination-reinitiation	2	0.568182	0.0813539	EIF3A, EIF3B	325	5	19256	23.6997	1	0.803509	0.776205		GOTERM_BP_DIRECT	GO:0032784~regulation of DNA-templated transcription, elongation	6	0.317292	0.00117897	THOC1, TCEA2, ZNF326, HTATSF1, SUPT5H, CCAR2	1800	10	19308	6.436	0.996931	0.0401587	0.0388733		GOTERM_BP_DIRECT	GO:0043123~positive regulation of I-kappaB kinase/NF-kappaB signaling	7	2.58303	0.0473608	ANKRD17, TFG, DDX1, NUP62, DDX21, TRIM21, GAPDH	263	192	19308	2.67657	1	0.456931	0.430916
GOTERM_BP_DIRECT	GO:0043312~neutrophil degranulation	2	0.568182	0.0813539	BCR, STXBP3	325	5	19256	23.6997	1	0.803509	0.776205		GOTERM_BP_DIRECT	GO:0007021~tubulin complex assembly	6	0.317292	0.00117897	TBCEL, VBP1, TCP1, TBCE, TBCD, TBCA	1800	10	19308	6.436	0.996931	0.0401587	0.0388733		GOTERM_BP_DIRECT	GO:0006281~DNA repair	9	3.32103	0.0479478	NPM1, RUVBL2, NONO, RUVBL1, RPA1, DMAP1, HMGB1, NFRKB, EMSY	263	294	19308	2.24738	1	0.458071	0.431991
GOTERM_BP_DIRECT	GO:0090114~COPII-coated vesicle budding	2	0.568182	0.0813539	SEC23A, SEC23B	325	5	19256	23.6997	1	0.803509	0.776205		GOTERM_BP_DIRECT	GO:0034427~nuclear-transcribed mRNA catabolic process, exonucleolytic, 3'-5'	6	0.317292	0.00117897	EXOSC7, EXOSC6, EXOSC5, EXOSC4, EXOSC3, DIS3L2	1800	10	19308	6.436	0.996931	0.0401587	0.0388733		GOTERM_BP_DIRECT	GO:0071353~cellular response to interleukin-4	3	1.10701	0.0481477	TUBA1B, HSP90AB1, IMPDH2	263	26	19308	8.4709	1	0.458071	0.431991
GOTERM_BP_DIRECT	GO:2000758~positive regulation of peptidyl-lysine acetylation	2	0.568182	0.0813539	PRKAA1, PRKAA2	325	5	19256	23.6997	1	0.803509	0.776205		GOTERM_BP_DIRECT	GO:0051017~actin filament bundle assembly	11	0.581703	0.00127222	LIMA1, MARCKS, MYO1B, BAIAP2L1, CALD1, ACTN1, DPYSL3, PAWR, PLS3, LCP1, ADD1	1800	36	19308	3.27759	0.998058	0.0430362	0.0416586		GOTERM_BP_DIRECT	GO:1990830~cellular response to leukemia inhibitory factor	5	1.84502	0.0502522	BCLAF1, RPS16, RNMT, NCL, HNRNPU	263	102	19308	3.59875	1	0.474797	0.447764
GOTERM_BP_DIRECT	GO:0046601~positive regulation of centriole replication	2	0.568182	0.0813539	NUP62, SASS6	325	5	19256	23.6997	1	0.803509	0.776205		GOTERM_BP_DIRECT	GO:0031397~negative regulation of protein ubiquitination	14	0.740349	0.00133125	UBXN1, USP4, GLMN, PRMT3, ARRB1, PARK7, ARRB2, GTPBP4, DNAJA1, BAG5, BAG2, AKT1, OGT, N4BP1	1800	55	19308	2.73042	0.998547	0.0447246	0.0432931		GOTERM_BP_DIRECT	GO:0071385~cellular response to glucocorticoid stimulus	3	1.10701	0.0515451	ANXA1, GSTP1, HNRNPU	263	27	19308	8.15716	1	0.483677	0.456139
GOTERM_BP_DIRECT	GO:0018105~peptidyl-serine phosphorylation	7	1.98864	0.0860556	TBK1, PLK1, TLK2, TLK1, TTK, PKN1, STK4	325	181	19256	2.29141	1	0.844165	0.81548		GOTERM_BP_DIRECT	GO:0051603~proteolysis involved in cellular protein catabolic process	13	0.687467	0.00145266	MALT1, PSMA7, PSMB6, PSMA6, PSMA3, PSMB4, PSMA4, PSMA1, PSMB2, PSMA2, PSMB1, CAPN2, LGMN	1800	49	19308	2.84585	0.9992	0.0482271	0.0466835		GOTERM_BP_DIRECT	GO:0042766~nucleosome mobilization	2	0.738007	0.0531872	ARID1A, BPTF	263	4	19308	36.7072	1	0.485777	0.458119
GOTERM_BP_DIRECT	GO:0007346~regulation of mitotic cell cycle	4	1.13636	0.0898008	INTS13, RPA3, PLK1, ANAPC5	325	63	19256	3.76186	1	0.869079	0.839547		GOTERM_BP_DIRECT	GO:0006915~apoptotic process	80	4.23057	0.00145517	AVEN, CYFIP2, NCKAP1, AHCYL1, FAF1, UBE2D3, APIP, ZC3H8, BUB1B, DDX41, YARS1, PDCD2L, CCAR1, SLK, LGALS1, PPP2R1A, RFK, C1QBP, CASP3, RPS6KA1, RACK1, IKBKG, SH3GLB1, MEF2A, HELLS, SAP30BP, DAXX, PDCD6IP, CSNK2A1, MAP1S, RIPK2, THOC1, CKAP2, PAWR, DYNLL1, DDB1, RRAGC, PSME3, BIRC6, PPIA, TP53, SLC25A6, PSMD10, MINDY3, KMT2A, BRAT1, HTT, BCL10, FOXO1, STK3, PPP2CA, FXR1, PRDX3, BCLAF1, PRDX5, BAG1,…	1800	607	19308	1.41373	0.999209	0.0482271	0.0466835		GOTERM_BP_DIRECT	GO:0006610~ribosomal protein import into nucleus	2	0.738007	0.0531872	RPL23, KPNB1	263	4	19308	36.7072	1	0.485777	0.458119
GOTERM_BP_DIRECT	GO:0000381~regulation of alternative mRNA splicing, via spliceosome	4	1.13636	0.0898008	FXR2, CELF1, THRAP3, RAVER2	325	63	19256	3.76186	1	0.869079	0.839547		GOTERM_BP_DIRECT	GO:0006310~DNA recombination	18	0.951877	0.00147592	MRE11, XRCC5, NONO, ACTL6A, RPA1, RECQL, HMGB3, HMGB1, TSN, SUPV3L1, WRN, RAD50, MSH2, APEX1, POGZ, RUVBL1, HDGFL2, NFRKB	1800	83	19308	2.32627	0.999286	0.0485865	0.0470313		GOTERM_BP_DIRECT	GO:0032119~sequestering of zinc ion	2	0.738007	0.0531872	S100A9, S100A8	263	4	19308	36.7072	1	0.485777	0.458119
GOTERM_BP_DIRECT	GO:0000122~negative regulation of transcription from RNA polymerase II promoter	23	6.53409	0.0928473	KDM5A, HDAC3, CBX4, ZNF281, PHF12, PLK1, ZBTB10, RNF2, HCFC1, SAP30, THAP11, SNW1, CNOT1, C1QBP, CNOT2, MAGED2, ZNF337, APBB1, DMAP1, TAF9B, OGT, TRIM33, SNCA	325	967	19256	1.40924	1	0.889218	0.859002		GOTERM_BP_DIRECT	GO:0034453~microtubule anchoring	7	0.370175	0.00154898	PCM1, CEP350, DAG1, BCCIP, CEP43, CLASP1, CLASP2	1800	15	19308	5.00578	0.999501	0.0496585	0.0480691		GOTERM_BP_DIRECT	GO:0032889~regulation of vacuole fusion, non-autophagic	2	0.738007	0.0531872	ENO1, ENO3	263	4	19308	36.7072	1	0.485777	0.458119
GOTERM_BP_DIRECT	GO:0007100~mitotic centrosome separation	2	0.568182	0.096815	NUP62, KIF11	325	6	19256	19.7497	1	0.889218	0.859002		GOTERM_BP_DIRECT	GO:2000434~regulation of protein neddylation	7	0.370175	0.00154898	COPS3, COPS6, COPS5, COPS2, GPS1, COPS7B, COPS7A	1800	15	19308	5.00578	0.999501	0.0496585	0.0480691		GOTERM_BP_DIRECT	GO:0000387~spliceosomal snRNP assembly	3	1.10701	0.0550257	SNRPD2, STRAP, SNRPD3	263	28	19308	7.86583	1	0.49924	0.470816
GOTERM_BP_DIRECT	GO:0046826~negative regulation of protein export from nucleus	2	0.568182	0.096815	BARD1, RANGAP1	325	6	19256	19.7497	1	0.889218	0.859002		GOTERM_BP_DIRECT	GO:0050684~regulation of mRNA processing	7	0.370175	0.00154898	CDK11A, NCBP1, DHX9, MAGOH, SAFB2, SAFB, SRPK1	1800	15	19308	5.00578	0.999501	0.0496585	0.0480691		GOTERM_BP_DIRECT	GO:0000462~maturation of SSU-rRNA from tricistronic rRNA transcript (SSU-rRNA, 5.8S rRNA, LSU-rRNA)	3	1.10701	0.0585865	RPS14, RPS16, RPS19	263	29	19308	7.5946	1	0.52805	0.497986
GOTERM_BP_DIRECT	GO:0000389~mRNA 3'-splice site recognition	2	0.568182	0.096815	SF3A3, SF1	325	6	19256	19.7497	1	0.889218	0.859002		GOTERM_BP_DIRECT	GO:0000470~maturation of LSU-rRNA	7	0.370175	0.00154898	RSL1D1, EIF6, LAS1L, NOP2, NHP2, RPF2, RRP15	1800	15	19308	5.00578	0.999501	0.0496585	0.0480691		GOTERM_BP_DIRECT	GO:0010468~regulation of gene expression	8	2.95203	0.0597077	HNRNPDL, FUBP1, KHSRP, HNRNPD, UBAP2, YBX1, TRIM21, HNRNPAB	263	255	19308	2.3032	1	0.534637	0.504198
GOTERM_BP_DIRECT	GO:0060706~cell differentiation involved in embryonic placenta development	2	0.568182	0.096815	STK4, STK3	325	6	19256	19.7497	1	0.889218	0.859002		GOTERM_BP_DIRECT	GO:0060236~regulation of mitotic spindle organization	8	0.423057	0.00156967	DYNC1H1, TPX2, NUMA1, NUP62, CLTC, SASS6, TACC3, RAE1	1800	20	19308	4.29067	0.99955	0.0496723	0.0480824		GOTERM_BP_DIRECT	GO:0090263~positive regulation of canonical Wnt signaling pathway	5	1.84502	0.061236	WNK1, TBL1XR1, WNK2, RUVBL1, RPS12	263	109	19308	3.36764	1	0.544762	0.513747
GOTERM_BP_DIRECT	GO:1905691~lipid particle disassembly	2	0.568182	0.096815	PRKAA1, PRKAA2	325	6	19256	19.7497	1	0.889218	0.859002		GOTERM_BP_DIRECT	GO:0006405~RNA export from nucleus	8	0.423057	0.00156967	NUP214, DDX39A, POM121C, DDX39B, NUP62, XPO5, NUP153, RAE1	1800	20	19308	4.29067	0.99955	0.0496723	0.0480824		GOTERM_BP_DIRECT	GO:0032496~response to lipopolysaccharide	6	2.21402	0.0631067	PRDX2, HDAC1, S100A9, S100A8, HNRNPA0, S100A7	263	157	19308	2.80565	1	0.551656	0.520248
GOTERM_BP_DIRECT	GO:0070925~organelle assembly	2	0.568182	0.096815	YTHDF1, YTHDF3	325	6	19256	19.7497	1	0.889218	0.859002		GOTERM_BP_DIRECT	GO:2001237~negative regulation of extrinsic apoptotic signaling pathway	11	0.581703	0.00159977	CTTN, PSME3, GSTP1, LMNA, HTT, RIPK1, BIRC6, PARK7, GCLM, RELA, SH3RF1	1800	37	19308	3.18901	0.999611	0.0503004	0.0486904		GOTERM_BP_DIRECT	GO:0006611~protein export from nucleus	3	1.10701	0.0659377	HSPA9, NUP214, RAN	263	31	19308	7.10462	1	0.551656	0.520248
GOTERM_BP_DIRECT	GO:1904428~negative regulation of tubulin deacetylation	2	0.568182	0.096815	PRKAA1, PRKAA2	325	6	19256	19.7497	1	0.889218	0.859002		GOTERM_BP_DIRECT	GO:0034599~cellular response to oxidative stress	19	1.00476	0.00164985	G6PD, PRKAA2, STAU1, HDAC1, STAU2, GSR, NME2, PYCR1, KEAP1, PYCR2, PARK7, FOXO3, FOXO1, PRDX3, PRDX2, PRDX5, CCS, PRKRA, PPIA	1800	91	19308	2.23963	0.999696	0.0515446	0.0498948		GOTERM_BP_DIRECT	GO:0018119~peptidyl-cysteine S-nitrosylation	2	0.738007	0.0660377	S100A9, S100A8	263	5	19308	29.3658	1	0.551656	0.520248
														GOTERM_BP_DIRECT	GO:0006354~DNA-templated transcription, elongation	26	1.37493	0.00170022	KDM3A, KDM3B, DHX9, DDX1, PSIP1, WDR43, NPAT, BCLAF1, MED30, TP53BP1, BRD4, ATF7IP, MED1, FUS, MED9, MED4, MED29, SND1, EWSR1, THRAP3, CNOT2, TCEA2, HDGF, TRIP13, HDGFL2, HDGFL3	1800	144	19308	1.93676	0.999763	0.0527822	0.0510927		GOTERM_BP_DIRECT	GO:0070370~cellular heat acclimation	2	0.738007	0.0660377	HSPA1B, HSPA1A	263	5	19308	29.3658	1	0.551656	0.520248
														GOTERM_BP_DIRECT	GO:0043123~positive regulation of I-kappaB kinase/NF-kappaB signaling	32	1.69223	0.00174736	ANKRD17, DDX1, IFIT5, DDX21, BCL10, ZC3HAV1, MALT1, RELA, LGALS1, IRAK1, TFG, NUP62, DHX15, FLNA, TRIM25, RIPK1, FADD, IKBKG, MAP3K7, BRD4, UBE2I, RIPK2, PPM1A, PPP5C, MAVS, VAPA, REL, UBE2N, TERF2IP, TAB3, UBE2V1, CC2D1A	1800	192	19308	1.78778	0.999812	0.0539045	0.0521791		GOTERM_BP_DIRECT	GO:2000435~negative regulation of protein neddylation	2	0.738007	0.0660377	RPL5, RPL11	263	5	19308	29.3658	1	0.551656	0.520248
														GOTERM_BP_DIRECT	GO:0045732~positive regulation of protein catabolic process	19	1.00476	0.0018761	NSF, VCP, HSP90AA1, CSNK2A1, FAF1, RDX, LPCAT1, HUWE1, FOXO1, DDB1, GGA1, SNX1, GGA3, ATG4B, STX5, VPS35, SEC22B, ATG7, CUL4B	1800	92	19308	2.21529	0.9999	0.0575141	0.0556732		GOTERM_BP_DIRECT	GO:0098885~modification of postsynaptic actin cytoskeleton	2	0.738007	0.0660377	PFN1, MYH10	263	5	19308	29.3658	1	0.551656	0.520248
														GOTERM_BP_DIRECT	GO:0032922~circadian regulation of gene expression	16	0.846113	0.00198581	NCOA2, PRMT5, HDAC2, KMT2A, HDAC1, GFPT1, HUWE1, SIRT1, PML, PPP1CA, PPP1CB, RBM4, RAI1, NAMPT, ID4, OGT	1800	71	19308	2.41728	0.999942	0.0597	0.0577891		GOTERM_BP_DIRECT	GO:0045321~leukocyte activation	2	0.738007	0.0660377	PRDX2, PRDX1	263	5	19308	29.3658	1	0.551656	0.520248
														GOTERM_BP_DIRECT	GO:0051984~positive regulation of chromosome segregation	6	0.317292	0.00199608	NUMA1, NCAPH2, NCAPG, RAD18, NCAPH, SMC2	1800	11	19308	5.85091	0.999945	0.0597	0.0577891		GOTERM_BP_DIRECT	GO:0007000~nucleolus organization	2	0.738007	0.0660377	RPS19, NOLC1	263	5	19308	29.3658	1	0.551656	0.520248
														GOTERM_BP_DIRECT	GO:0097428~protein maturation by iron-sulfur cluster transfer	6	0.317292	0.00199608	NFU1, GLRX3, BOLA2, MMS19, BOLA2B, CIAO1	1800	11	19308	5.85091	0.999945	0.0597	0.0577891		GOTERM_BP_DIRECT	GO:0098534~centriole assembly	2	0.738007	0.0660377	RBM14, NUP62	263	5	19308	29.3658	1	0.551656	0.520248
														GOTERM_BP_DIRECT	GO:0006098~pentose-phosphate shunt	6	0.317292	0.00199608	RPIA, G6PD, TALDO1, PGLS, PGD, TKT	1800	11	19308	5.85091	0.999945	0.0597	0.0577891		GOTERM_BP_DIRECT	GO:0070434~positive regulation of nucleotide-binding oligomerization domain containing 2 signaling pathway	2	0.738007	0.0660377	HSPA1B, HSPA1A	263	5	19308	29.3658	1	0.551656	0.520248
														GOTERM_BP_DIRECT	GO:0008104~protein localization	26	1.37493	0.00206853	CD81, YWHAB, PRPF19, SEPTIN11, AMOT, CDC42, GGA1, AKAP11, YWHAQ, SIN3A, DVL2, YWHAG, YWHAH, NPM1, SEPTIN2, LRBA, SEPTIN9, YWHAZ, SEPTIN8, RRAGC, PARD3, RRAGD, ID4, MAPRE1, TP53, PLEC	1800	146	19308	1.91023	0.999961	0.0614918	0.0595236		GOTERM_BP_DIRECT	GO:0007623~circadian rhythm	4	1.47601	0.0697218	HNRNPL, NONO, IMPDH2, HNRNPR	263	70	19308	4.19511	1	0.575422	0.542661
														GOTERM_BP_DIRECT	GO:0006346~methylation-dependent chromatin silencing	5	0.26441	0.0020872	MBD3, HELLS, DNMT1, HDAC1, SIRT1	1800	7	19308	7.6619	0.999965	0.0616729	0.0596988		GOTERM_BP_DIRECT	GO:0006402~mRNA catabolic process	3	1.10701	0.0697227	KHSRP, HSPA1B, HSPA1A	263	32	19308	6.8826	1	0.575422	0.542661
														GOTERM_BP_DIRECT	GO:0030521~androgen receptor signaling pathway	8	0.423057	0.00216693	DNAJA1, DDX17, DAXX, KDM3A, TMF1, RNF14, UBE3A, ARID1A	1800	21	19308	4.08635	0.999976	0.0632667	0.0612417		GOTERM_BP_DIRECT	GO:0032922~circadian regulation of gene expression	4	1.47601	0.0720992	KMT2A, HDAC1, HNRNPU, OGT	263	71	19308	4.13603	1	0.587952	0.554477
														GOTERM_BP_DIRECT	GO:0006414~translational elongation	8	0.423057	0.00216693	EIF5A, EEF2K, GFM2, RPLP1, EFL1, EEF1A2, EEF2, GTPBP1	1800	21	19308	4.08635	0.999976	0.0632667	0.0612417		GOTERM_BP_DIRECT	GO:0018107~peptidyl-threonine phosphorylation	4	1.47601	0.0720992	WNK1, WNK3, CSNK2A2, CSNK2B	263	71	19308	4.13603	1	0.587952	0.554477
														GOTERM_BP_DIRECT	GO:0045292~mRNA cis splicing, via spliceosome	7	0.370175	0.00228437	SART1, RBM17, SF3A1, NCBP1, CLNS1A, PRPF40A, DCPS	1800	16	19308	4.69292	0.999987	0.0663009	0.0641787		GOTERM_BP_DIRECT	GO:0000413~protein peptidyl-prolyl isomerization	3	1.10701	0.0735771	PPIF, PPIB, PPIA	263	33	19308	6.67404	1	0.596453	0.562495
														GOTERM_BP_DIRECT	GO:0043967~histone H4 acetylation	12	0.634585	0.00230016	NAA50, ZZZ3, MRGBP, USP22, ACTL6A, HAT1, RUVBL1, EP400, BEND3, YEATS4, BRD8, ACTB	1800	45	19308	2.86044	0.999988	0.0663664	0.0642422		GOTERM_BP_DIRECT	GO:0015031~protein transport	11	4.05904	0.0770254	SEC23A, SEC13, NACA, NUP50, NUP62, MYH9, NUP88, NUP98, SEC23B, NUP58, RAN	263	439	19308	1.83954	1	0.61272	0.577835
														GOTERM_BP_DIRECT	GO:0034644~cellular response to UV	14	0.740349	0.00261608	USP47, NPM1, PCNA, FMR1, USP28, NFATC4, DDB1, POLD1, PBK, SDE2, BAX, TP53, N4BP1, CUL4B	1800	59	19308	2.54531	0.999997	0.0750403	0.0726384		GOTERM_BP_DIRECT	GO:0032212~positive regulation of telomere maintenance via telomerase	3	1.10701	0.0774983	CCT8, HNRNPA1, CCT4	263	34	19308	6.47775	1	0.61272	0.577835
														GOTERM_BP_DIRECT	GO:1905323~telomerase holoenzyme complex assembly	4	0.211528	0.0030052	HSP90AA1, HSP90AB1, PTGES3, NAF1	1800	4	19308	10.7267	1	0.0837527	0.081072		GOTERM_BP_DIRECT	GO:1904062~regulation of cation transmembrane transport	2	0.738007	0.0787144	WNK1, WNK3	263	6	19308	24.4715	1	0.61272	0.577835
														GOTERM_BP_DIRECT	GO:0006610~ribosomal protein import into nucleus	4	0.211528	0.0030052	IPO11, RPL23, KPNB1, IPO5	1800	4	19308	10.7267	1	0.0837527	0.081072		GOTERM_BP_DIRECT	GO:0002735~positive regulation of myeloid dendritic cell cytokine production	2	0.738007	0.0787144	DDX1, DDX21	263	6	19308	24.4715	1	0.61272	0.577835
														GOTERM_BP_DIRECT	GO:0009168~purine ribonucleoside monophosphate biosynthetic process	4	0.211528	0.0030052	GMPS, GART, PFAS, ADA	1800	4	19308	10.7267	1	0.0837527	0.081072		GOTERM_BP_DIRECT	GO:0046651~lymphocyte proliferation	2	0.738007	0.0787144	IMPDH2, HPRT1	263	6	19308	24.4715	1	0.61272	0.577835
														GOTERM_BP_DIRECT	GO:0045006~DNA deamination	4	0.211528	0.0030052	EXOSC6, EXOSC5, EXOSC4, EXOSC3	1800	4	19308	10.7267	1	0.0837527	0.081072		GOTERM_BP_DIRECT	GO:0070925~organelle assembly	2	0.738007	0.0787144	YTHDF1, YTHDF3	263	6	19308	24.4715	1	0.61272	0.577835
														GOTERM_BP_DIRECT	GO:0030043~actin filament fragmentation	4	0.211528	0.0030052	WDR1, CFL2, CFL1, DSTN	1800	4	19308	10.7267	1	0.0837527	0.081072		GOTERM_BP_DIRECT	GO:0097350~neutrophil clearance	2	0.738007	0.0787144	ANXA1, HMGB1	263	6	19308	24.4715	1	0.61272	0.577835
														GOTERM_BP_DIRECT	GO:2000637~positive regulation of gene silencing by miRNA	6	0.317292	0.00316075	FXR1, DHX9, FMR1, STAT3, LIMD1, PUM1	1800	12	19308	5.36333	1	0.0860337	0.0832799		GOTERM_BP_DIRECT	GO:0046034~ATP metabolic process	3	1.10701	0.0814838	HSPA8, HSPA1B, HSPA1A	263	35	19308	6.29267	1	0.627151	0.591444
														GOTERM_BP_DIRECT	GO:0051983~regulation of chromosome segregation	6	0.317292	0.00316075	CDCA2, KIF2C, KIF2B, MKI67, PUM1, WAPL	1800	12	19308	5.36333	1	0.0860337	0.0832799		GOTERM_BP_DIRECT	GO:0050832~defense response to fungus	3	1.10701	0.0814838	GAPDH, S100A9, S100A8	263	35	19308	6.29267	1	0.627151	0.591444
														GOTERM_BP_DIRECT	GO:0010390~histone monoubiquitination	6	0.317292	0.00316075	RNF20, UHRF1, LEO1, WAC, RNF40, CDC73	1800	12	19308	5.36333	1	0.0860337	0.0832799		GOTERM_BP_DIRECT	GO:0032092~positive regulation of protein binding	4	1.47601	0.0871032	HSP90AB1, RPL11, TRIM21, RAN	263	77	19308	3.81374	1	0.666655	0.6287
														GOTERM_BP_DIRECT	GO:0032212~positive regulation of telomere maintenance via telomerase	10	0.528821	0.00316737	CCT6A, CCT2, XRCC5, TCP1, PARN, NAF1, CCT8, CCT7, MAP3K4, CCT4	1800	34	19308	3.1549	1	0.0860337	0.0832799		GOTERM_BP_DIRECT	GO:2000623~negative regulation of nuclear-transcribed mRNA catabolic process, nonsense-mediated decay	2	0.738007	0.0912196	PABPC1, HNRNPAB	263	7	19308	20.9756	1	0.675518	0.637058
														GOTERM_BP_DIRECT	GO:2000819~regulation of nucleotide-excision repair	9	0.475939	0.00317474	SMARCC1, BCL7A, ACTL6A, HMGB1, ARID1A, ARID2, BRD7, ACTB, SMARCA4	1800	28	19308	3.44786	1	0.0860337	0.0832799		GOTERM_BP_DIRECT	GO:1903608~protein localization to cytoplasmic stress granule	2	0.738007	0.0912196	DDX1, YBX1	263	7	19308	20.9756	1	0.675518	0.637058
														GOTERM_BP_DIRECT	GO:0032206~positive regulation of telomere maintenance	7	0.370175	0.00325462	RAD50, MRE11, ATRX, TERF2IP, NBN, PML, GNL3	1800	17	19308	4.41686	1	0.0877137	0.0849061		GOTERM_BP_DIRECT	GO:0046822~regulation of nucleocytoplasmic transport	2	0.738007	0.0912196	NUP214, PPP1R12A	263	7	19308	20.9756	1	0.675518	0.637058
														GOTERM_BP_DIRECT	GO:1905820~positive regulation of chromosome separation	5	0.26441	0.003867	NUMA1, NCAPH2, NCAPG, NCAPH, SMC2	1800	8	19308	6.70417	1	0.099944	0.096745		GOTERM_BP_DIRECT	GO:1902255~positive regulation of intrinsic apoptotic signaling pathway by p53 class mediator	2	0.738007	0.0912196	RPS7, RPL11	263	7	19308	20.9756	1	0.675518	0.637058
														GOTERM_BP_DIRECT	GO:0061684~chaperone-mediated autophagy	5	0.26441	0.003867	HSP90AA1, BAG3, LAMP2, STUB1, ATG7	1800	8	19308	6.70417	1	0.099944	0.096745		GOTERM_BP_DIRECT	GO:0097294~'de novo' XMP biosynthetic process	2	0.738007	0.0912196	IMPDH2, PAICS	263	7	19308	20.9756	1	0.675518	0.637058
														GOTERM_BP_DIRECT	GO:1900364~negative regulation of mRNA polyadenylation	5	0.26441	0.003867	RNF20, SUPT5H, ZC3H14, RNF40, NELFE	1800	8	19308	6.70417	1	0.099944	0.096745		GOTERM_BP_DIRECT	GO:0044648~histone H3-K4 dimethylation	2	0.738007	0.0912196	KMT2A, SETD1A	263	7	19308	20.9756	1	0.675518	0.637058
														GOTERM_BP_DIRECT	GO:0034475~U4 snRNA 3'-end processing	5	0.26441	0.003867	EXOSC7, EXOSC6, EXOSC5, EXOSC4, EXOSC3	1800	8	19308	6.70417	1	0.099944	0.096745		GOTERM_BP_DIRECT	GO:0045787~positive regulation of cell cycle	3	1.10701	0.0938021	ANKRD17, TRIM21, HCFC1	263	38	19308	5.79588	1	0.687213	0.648087
														GOTERM_BP_DIRECT	GO:0007091~metaphase/anaphase transition of mitotic cell cycle	5	0.26441	0.003867	ANAPC7, CDC27, TACC3, BUB1B, ANAPC1	1800	8	19308	6.70417	1	0.099944	0.096745		GOTERM_BP_DIRECT	GO:2001240~negative regulation of extrinsic apoptotic signaling pathway in absence of ligand	3	1.10701	0.0938021	PRDX2, HSPA1B, HSPA1A	263	38	19308	5.79588	1	0.687213	0.648087
														GOTERM_BP_DIRECT	GO:0006999~nuclear pore organization	5	0.26441	0.003867	NUP205, NUP133, NUP35, NUP54, NUP98	1800	8	19308	6.70417	1	0.099944	0.096745		GOTERM_BP_DIRECT	GO:0001890~placenta development	3	1.10701	0.0980209	HSP90AB1, RPS6, RTCB	263	39	19308	5.64727	1	0.712922	0.672332
														GOTERM_BP_DIRECT	GO:0006268~DNA unwinding involved in DNA replication	8	0.423057	0.00387143	PURA, WRN, MCM7, GINS3, GINS4, RPA1, RECQL, MCM6	1800	23	19308	3.73101	1	0.099944	0.096745		GOTERM_BP_DIRECT	GO:0031175~neuron projection development	5	1.84502	0.0988958	STMN1, WDR5, MAP4, VIM, HMGB1	263	129	19308	2.84552	1	0.712922	0.672332
														GOTERM_BP_DIRECT	GO:0006259~DNA metabolic process	8	0.423057	0.00387143	WRN, MAP1S, MMS19, TOPBP1, REXO2, KPNA2, PLD3, NME1	1800	23	19308	3.73101	1	0.099944	0.096745
														GOTERM_BP_DIRECT	GO:0045773~positive regulation of axon extension	10	0.528821	0.00391712	SHTN1, GOLGA4, DBNL, GDI1, SRF, MAP1B, RUFY3, DBN1, EIF4G2, PAFAH1B1	1800	35	19308	3.06476	1	0.100594	0.0973743
														GOTERM_BP_DIRECT	GO:0034976~response to endoplasmic reticulum stress	17	0.898995	0.00431428	PDIA3, ERO1A, SEC16A, EEF2, PDIA6, USP19, HSP90B1, ERP44, MARCKS, GORASP2, UFC1, UBQLN1, QRICH1, HYOU1, P4HB, NRBF2, TARDBP	1800	84	19308	2.17087	1	0.110216	0.106689
														GOTERM_BP_DIRECT	GO:0007080~mitotic metaphase plate congression	11	0.581703	0.00440271	EML4, NUDC, CCNB1, DCTN2, ZW10, NUP62, VPS4A, RRS1, KIF2C, KPNB1, CHMP5	1800	42	19308	2.80937	1	0.111893	0.108311
														GOTERM_BP_DIRECT	GO:2001224~positive regulation of neuron migration	7	0.370175	0.00450137	SHTN1, ZNF609, FLNA, PLAA, WDR62, ARHGEF2, KIF20B	1800	18	19308	4.17148	1	0.113227	0.109603
														GOTERM_BP_DIRECT	GO:0019076~viral release from host cell	7	0.370175	0.00450137	DDB1, TSG101, VAPA, VPS4A, TRIM25, VPS37B, PPIA	1800	18	19308	4.17148	1	0.113227	0.109603
														GOTERM_BP_DIRECT	GO:0016573~histone acetylation	15	0.793231	0.00467377	MBD3, NAA50, GTF3C4, TAF10, NCOA3, ACTL6A, ARRB1, YEATS4, ACTB, MRGBP, YEATS2, RUVBL1, EP400, TAF6, BRD8	1800	70	19308	2.29857	1	0.116963	0.11322
														GOTERM_BP_DIRECT	GO:0001701~in utero embryonic development	33	1.74511	0.00469865	FKBP10, FOXC1, SRF, KEAP1, OTUD7B, AMOT, GLI2, RIC8A, GNA13, NPAT, CCNB1, UNK, SIN3A, RBBP6, KDM6A, MBD3, SMAD2, CHTOP, MBNL1, DNAAF2, PRMT1, NSUN2, COPS3, MSH2, NMT1, MYH9, CCM2, TAB1, SEC24D, NSRP1, SEC24C, TP53, DBN1	1800	213	19308	1.66188	1	0.116964	0.11322
														GOTERM_BP_DIRECT	GO:0061014~positive regulation of mRNA catabolic process	6	0.317292	0.00474531	UPF1, TTC5, CNOT1, KHSRP, ZC3HAV1, GTPBP1	1800	13	19308	4.95077	1	0.116964	0.11322
														GOTERM_BP_DIRECT	GO:0051168~nuclear export	6	0.317292	0.00474531	RANBP2, UBE2I, XPO5, RANGAP1, LZTS2, MALT1	1800	13	19308	4.95077	1	0.116964	0.11322
														GOTERM_BP_DIRECT	GO:0016226~iron-sulfur cluster assembly	10	0.528821	0.00479875	HSPA9, NFU1, GLRX3, BOLA2, IBA57, MMS19, CIAPIN1, NUBP1, BOLA2B, CIAO1	1800	36	19308	2.97963	1	0.117689	0.113922
														GOTERM_BP_DIRECT	GO:0000027~ribosomal large subunit assembly	8	0.423057	0.0050324	RPL5, BOP1, RPL10, MRTO4, NOP2, RRS1, BRIX1, RPF2	1800	24	19308	3.57556	1	0.122772	0.118842
														GOTERM_BP_DIRECT	GO:0051568~histone H3-K4 methylation	9	0.475939	0.00505603	KMT2D, KMT2A, RBBP5, NCOA6, KMT2C, BOD1L1, ASH2L, KDM6A, HCFC1	1800	30	19308	3.218	1	0.122772	0.118842
														GOTERM_BP_DIRECT	GO:0006282~regulation of DNA repair	11	0.581703	0.00526728	BABAM1, PARG, SF3B3, TAF10, USP22, UBE2N, WRNIP1, TAF6, UBE2V1, TAF4, SUPT7L	1800	43	19308	2.74403	1	0.127271	0.123197
														GOTERM_BP_DIRECT	GO:0034613~cellular protein localization	14	0.740349	0.00549031	SEPTIN2, PRPF19, SEPTIN9, SEPTIN11, SEPTIN8, AMOT, CDC42, RRAGC, SIN3A, RRAGD, LMNA, DVL2, TP53, PLEC	1800	64	19308	2.34646	1	0.13201	0.127784
														GOTERM_BP_DIRECT	GO:1990830~cellular response to leukemia inhibitory factor	19	1.00476	0.00594692	HELLS, KDM3A, RIF1, XRCC5, RNMT, CACYBP, SIRT1, PML, HK2, SRM, BCLAF1, CREB1, MAT2A, NUP35, TRIM25, SRSF3, POLR1F, GCLM, INA	1800	102	19308	1.9981	1	0.142291	0.137736
														GOTERM_BP_DIRECT	GO:0006337~nucleosome disassembly	7	0.370175	0.0060672	SMARCC1, SUPT16H, GRWD1, SSRP1, ARID1A, ARID2, SMARCA4	1800	19	19308	3.95193	1	0.144464	0.13984
														GOTERM_BP_DIRECT	GO:1901998~toxin transport	11	0.581703	0.00625917	DNAJA1, CCT2, GGA1, COPB2, SCFD1, CRTC2, TCP1, CCT8, CCT7, COPZ1, CCT4	1800	44	19308	2.68167	1	0.148315	0.143568
														GOTERM_BP_DIRECT	GO:0070316~regulation of G0 to G1 transition	8	0.423057	0.00643651	SMARCC1, BCL7A, ACTL6A, ARID1A, ARID2, BRD7, ACTB, SMARCA4	1800	25	19308	3.43253	1	0.149228	0.144452
														GOTERM_BP_DIRECT	GO:0051571~positive regulation of histone H3-K4 methylation	8	0.423057	0.00643651	DNMT1, SNW1, KMT2A, KANSL3, RTF1, OGT, NELFE, HCFC1	1800	25	19308	3.43253	1	0.149228	0.144452
														GOTERM_BP_DIRECT	GO:0006400~tRNA modification	8	0.423057	0.00643651	TRUB1, QTRT2, AARS1, AARS2, SSB, NSUN2, TRMT1, THUMPD1	1800	25	19308	3.43253	1	0.149228	0.144452
														GOTERM_BP_DIRECT	GO:0051893~regulation of focal adhesion assembly	8	0.423057	0.00643651	SLK, DUSP3, ROCK2, PEAK1, TSC1, TLN1, CLASP1, CORO1C	1800	25	19308	3.43253	1	0.149228	0.144452
														GOTERM_BP_DIRECT	GO:0071028~nuclear mRNA surveillance	5	0.26441	0.00644983	EXOSC7, EXOSC6, EXOSC5, EXOSC4, EXOSC10	1800	9	19308	5.95926	1	0.149228	0.144452
														GOTERM_BP_DIRECT	GO:0000460~maturation of 5.8S rRNA	6	0.317292	0.00682133	EXOSC4, EXOSC10, EIF6, LAS1L, PRKDC, RRP15	1800	14	19308	4.59714	1	0.151069	0.146234
														GOTERM_BP_DIRECT	GO:2000036~regulation of stem cell population maintenance	6	0.317292	0.00682133	KDM3A, CNOT1, CNOT2, ZC3H13, ELAVL1, WDR43	1800	14	19308	4.59714	1	0.151069	0.146234
														GOTERM_BP_DIRECT	GO:0031053~primary miRNA processing	6	0.317292	0.00682133	SMAD2, DDX3X, NCBP1, DGCR8, SRSF3, MRPL44	1800	14	19308	4.59714	1	0.151069	0.146234
														GOTERM_BP_DIRECT	GO:0010035~response to inorganic substance	6	0.317292	0.00682133	ATIC, MAP1B, EEF1A2, ENPP1, GART, ADA	1800	14	19308	4.59714	1	0.151069	0.146234
														GOTERM_BP_DIRECT	GO:0045947~negative regulation of translational initiation	6	0.317292	0.00682133	RBM4, LARP1, FMR1, EIF4EBP1, EIF4EBP2, EIF3E	1800	14	19308	4.59714	1	0.151069	0.146234
														GOTERM_BP_DIRECT	GO:0002183~cytoplasmic translational initiation	4	0.211528	0.00699137	EIF4A1, EIF3M, EIF2B3, EIF3I	1800	5	19308	8.58133	1	0.151069	0.146234
														GOTERM_BP_DIRECT	GO:0098885~modification of postsynaptic actin cytoskeleton	4	0.211528	0.00699137	PFN1, WASF1, MYH10, PFN2	1800	5	19308	8.58133	1	0.151069	0.146234
														GOTERM_BP_DIRECT	GO:1905821~positive regulation of chromosome condensation	4	0.211528	0.00699137	NCAPG, NCAPD2, NCAPH, SMC2	1800	5	19308	8.58133	1	0.151069	0.146234
														GOTERM_BP_DIRECT	GO:0090114~COPII-coated vesicle budding	4	0.211528	0.00699137	SEC23A, VAPA, VAPB, SEC23B	1800	5	19308	8.58133	1	0.151069	0.146234
														GOTERM_BP_DIRECT	GO:0016441~posttranscriptional gene silencing	4	0.211528	0.00699137	CELF1, PUM1, ELAVL1, GIGYF2	1800	5	19308	8.58133	1	0.151069	0.146234
														GOTERM_BP_DIRECT	GO:2000002~negative regulation of DNA damage checkpoint	4	0.211528	0.00699137	DDX39B, CHEK2, THOC1, BRD4	1800	5	19308	8.58133	1	0.151069	0.146234
														GOTERM_BP_DIRECT	GO:0044209~AMP salvage	4	0.211528	0.00699137	ADSL, ADK, HPRT1, ADA	1800	5	19308	8.58133	1	0.151069	0.146234
														GOTERM_BP_DIRECT	GO:0008298~intracellular mRNA localization	4	0.211528	0.00699137	FUBP3, STAU1, STAU2, CASC3	1800	5	19308	8.58133	1	0.151069	0.146234
														GOTERM_BP_DIRECT	GO:0090666~scaRNA localization to Cajal body	4	0.211528	0.00699137	CCT2, TCP1, WRAP53, CCT4	1800	5	19308	8.58133	1	0.151069	0.146234
														GOTERM_BP_DIRECT	GO:0031087~deadenylation-independent decapping of nuclear-transcribed mRNA	4	0.211528	0.00699137	EDC4, DCP1A, DCP1B, EDC3	1800	5	19308	8.58133	1	0.151069	0.146234
														GOTERM_BP_DIRECT	GO:0007098~centrosome cycle	11	0.581703	0.00739032	GOLGA2, PCM1, NPM1, PPP1R12A, HAUS7, NUP62, PDE4DIP, HAUS6, CKAP5, CEP44, CDK5RAP2	1800	45	19308	2.62207	1	0.158989	0.1539
														GOTERM_BP_DIRECT	GO:0045931~positive regulation of mitotic cell cycle	9	0.475939	0.00768842	CCNB1, DUSP3, USP22, EIF4EBP1, ASNS, PKN2, PTPN11, PAFAH1B1, LGMN	1800	32	19308	3.01688	1	0.163254	0.158029
														GOTERM_BP_DIRECT	GO:0016239~positive regulation of macroautophagy	9	0.475939	0.00768842	LARP1, PRKAA2, WAC, TSC1, IKBKG, SUPT5H, SIRT1, MAP3K7, PAFAH1B2	1800	32	19308	3.01688	1	0.163254	0.158029
														GOTERM_BP_DIRECT	GO:0006402~mRNA catabolic process	9	0.475939	0.00768842	ZHX2, YTHDF2, RNH1, KHSRP, PARN, CNOT10, SND1, ZFP36L2, DIS3L2	1800	32	19308	3.01688	1	0.163254	0.158029
														GOTERM_BP_DIRECT	GO:0032727~positive regulation of interferon-alpha production	8	0.423057	0.00811233	SETD2, MAVS, DDX3X, STAT1, DHX9, RIPK2, HMGB1, ZC3HAV1	1800	26	19308	3.30051	1	0.170777	0.16531
														GOTERM_BP_DIRECT	GO:0090316~positive regulation of intracellular protein transport	8	0.423057	0.00811233	CDC42, PCM1, ICE1, ASPH, RUFY3, KIF5B, KIF20B, PCNT	1800	26	19308	3.30051	1	0.170777	0.16531
														GOTERM_BP_DIRECT	GO:0031054~pre-miRNA processing	6	0.317292	0.0094575	PRKRA, TUT4, ADAR, DICER1, TARBP2, MRPL44	1800	15	19308	4.29067	1	0.198244	0.191898
														GOTERM_BP_DIRECT	GO:0050790~regulation of catalytic activity	50	2.6441	0.00952425	ITSN2, GDI1, FAF1, PPP2R2A, WASL, PPP4R1, PPP2R1B, PPP4R2, PPP2R1A, ARHGDIA, PSMD2, PSMD3, RCC1, EIF2B1, AGFG1, DBNL, RING1, DIS3, PPP2R5D, WRNIP1, AP3B1, GTF2F1, RABEP2, ARHGEF1, PGAM5, ARHGEF2, LLGL1, SEC23A, GTF3C4, MAT2B, RIC8A, PITRM1, ATP6V1H, CHML, SEC23B, RANBP1, EIF2B4, JUN, EIF2B3, RANBP3, RAB3IP, TBCD, EIF2AK2, ELP3, EIF5, CDK4, PRKRA, CWF19L1, SERGEF, SAE1	1800	375	19308	1.43022	1	0.198793	0.19243
														GOTERM_BP_DIRECT	GO:0009267~cellular response to starvation	15	0.793231	0.00984285	CLEC16A, WIPI2, SIRT1, FOXO1, WRN, STK24, RRAGC, TTC5, STK26, RRAGD, JMY, LAMP2, GLUL, ATG7, TNRC6A	1800	76	19308	2.11711	1	0.202789	0.196298
														GOTERM_BP_DIRECT	GO:0042254~ribosome biogenesis	10	0.528821	0.00994484	NOP56, BOP1, EBNA1BP2, XPO1, NVL, GRWD1, NAF1, AATF, GLUL, CUL4B	1800	40	19308	2.68167	1	0.202789	0.196298
														GOTERM_BP_DIRECT	GO:1990416~cellular response to brain-derived neurotrophic factor stimulus	5	0.26441	0.00996373	EEF2K, EIF4A3, UBE3A, EEF2, WASF1	1800	10	19308	5.36333	1	0.202789	0.196298
														GOTERM_BP_DIRECT	GO:0044829~positive regulation by host of viral genome replication	5	0.26441	0.00996373	VAPA, VAPB, YTHDC2, STOM, PPIB	1800	10	19308	5.36333	1	0.202789	0.196298
														GOTERM_BP_DIRECT	GO:0000729~DNA double-strand break processing	5	0.26441	0.00996373	RAD50, MRE11, UBE2N, SMARCAD1, NBN	1800	10	19308	5.36333	1	0.202789	0.196298
														GOTERM_BP_DIRECT	GO:0006614~SRP-dependent cotranslational protein targeting to membrane	5	0.26441	0.00996373	SRP19, SRP54, SRP68, SRP14, SRP9	1800	10	19308	5.36333	1	0.202789	0.196298
														GOTERM_BP_DIRECT	GO:0032781~positive regulation of ATPase activity	8	0.423057	0.0100884	DNAJB1, CHTOP, TOR1AIP2, AHSA1, DNAJC9, ATP1B3, PFN1, PFN2	1800	27	19308	3.17827	1	0.204478	0.197933
														GOTERM_BP_DIRECT	GO:0000423~macromitophagy	7	0.370175	0.0103258	TIGAR, LRBA, ATG4B, ARFIP2, PHB2, TP53, OGT	1800	21	19308	3.57556	1	0.207574	0.20093
														GOTERM_BP_DIRECT	GO:1902455~negative regulation of stem cell population maintenance	7	0.370175	0.0103258	HDAC2, RBBP4, SIN3A, HDAC1, ARID4B, RBBP7, OGT	1800	21	19308	3.57556	1	0.207574	0.20093
														GOTERM_BP_DIRECT	GO:0051085~chaperone mediated protein folding requiring cofactor	9	0.475939	0.0112359	ERO1A, HSPA9, GAK, DNAJB1, HSPH1, DNAJC7, PTGES3, BAG1, HSPA14	1800	34	19308	2.83941	1	0.224032	0.216862
														GOTERM_BP_DIRECT	GO:0071108~protein K48-linked deubiquitination	9	0.475939	0.0112359	OTUD4, OTUD5, USP7, USP15, MINDY3, USP5, OTUD7B, USP19, OTUB1	1800	34	19308	2.83941	1	0.224032	0.216862
														GOTERM_BP_DIRECT	GO:1901796~regulation of signal transduction by p53 class mediator	10	0.528821	0.0117142	PRMT5, RPL5, BOP1, USP7, TP53RK, CHEK2, NOP2, RRS1, AKT1, RPF2	1800	41	19308	2.61626	1	0.231225	0.223824
														GOTERM_BP_DIRECT	GO:2000781~positive regulation of double-strand break repair	10	0.528821	0.0117142	SMARCC1, BCL7A, ACTL6A, UBE2N, ARID1A, ARID2, BRD7, ACTB, SMARCA4, WRAP53	1800	41	19308	2.61626	1	0.231225	0.223824
														GOTERM_BP_DIRECT	GO:0032869~cellular response to insulin stimulus	19	1.00476	0.0117825	C2CD5, STAT1, PRKDC, GSTP1, SYAP1, IRS2, FOXO1, FER, PKM, EEF2K, EPRS1, SP1, CDK4, PPAT, AKT1, ENPP1, SRSF5, YWHAG, PCK2	1800	109	19308	1.86979	1	0.231225	0.223824
														GOTERM_BP_DIRECT	GO:0006469~negative regulation of protein kinase activity	14	0.740349	0.0117852	GSTP1, HSPB1, PARK7, PPM1E, TARBP2, QARS1, PRKAR1A, AKT1, CEP85, PPIA, CEP43, YWHAG, RTRAF, PLEC	1800	70	19308	2.14533	1	0.231225	0.223824
														GOTERM_BP_DIRECT	GO:0031398~positive regulation of protein ubiquitination	15	0.793231	0.0123195	PSMD10, NPM1, RIPK2, HUWE1, XIAP, UBE3A, ARRB1, BCL10, HSPBP1, MALT1, UBE2L3, MAPK9, AIMP2, UBQLN1, STUB1	1800	78	19308	2.06282	1	0.238001	0.230383
														GOTERM_BP_DIRECT	GO:2001243~negative regulation of intrinsic apoptotic signaling pathway	8	0.423057	0.012393	HELLS, URI1, DDX3X, HDAC1, FIGNL1, NDUFS3, VDAC2, AKT1	1800	28	19308	3.06476	1	0.238001	0.230383
														GOTERM_BP_DIRECT	GO:0000122~negative regulation of transcription from RNA polymerase II promoter	112	5.92279	0.012462	RIF1, WWC2, UBE2D3, EHMT1, ARID4B, SALL2, TRIM28, MEF2A, MED1, ZGPAT, RPL23, ZNF281, DICER1, HCFC1, RFX5, ATF7, TP53, CGGBP1, PSMD10, KHDRBS1, URI1, DNMT1, TSG101, TXN, RTF1, FOXO3, FOXO1, PHF21A, SDCBP, NACC1, HIVEP1, PATZ1, LYAR, HEXIM1, DR1, JUN, UBE2I, CBX5, CBX3, IRF2BP1, NFATC3, LARP7, SUPT5H, NFKB1, NFATC4, SMARCA4, SNW1, YEATS2, CNOT1, COPS2, CNOT2, ID4, OGT, ZC3H8, OTUD7B, CHD4, HMGB1, C…	1800	969	19308	1.23982	1	0.238001	0.230383
														GOTERM_BP_DIRECT	GO:0061157~mRNA destabilization	6	0.317292	0.012718	YTHDF1, YTHDF2, CELF1, ROCK2, PUM1, GIGYF2	1800	16	19308	4.0225	1	0.238001	0.230383
														GOTERM_BP_DIRECT	GO:0035729~cellular response to hepatocyte growth factor stimulus	6	0.317292	0.012718	MED1, CREB1, GCLM, RELA, LGMN, APPL1	1800	16	19308	4.0225	1	0.238001	0.230383
														GOTERM_BP_DIRECT	GO:0006900~membrane budding	6	0.317292	0.012718	ANXA2, VPS4A, WASL, CHMP5, S100A10, PICALM	1800	16	19308	4.0225	1	0.238001	0.230383
														GOTERM_BP_DIRECT	GO:0006914~autophagy	24	1.26917	0.0127372	SH3GLB1, VPS18, TIGAR, VCP, PRKAA2, MAP1S, USP10, SEC16A, VPS4A, CLTC, CLEC16A, HMGB1, PARK7, FOXO1, HDAC6, ATG4C, UBQLN1, ANXA7, ATG4B, ARFIP2, NRBF2, ATG7, TP53, CHMP5	1800	151	19308	1.7049	1	0.238001	0.230383
														GOTERM_BP_DIRECT	GO:0032259~methylation	18	0.951877	0.0129298	KMT2D, METTL2B, KDM5C, DNMT1, ARMT1, PRMT1, NOP2, ASMTL, THUMPD3, COMT, TYMS, RRP8, JMJD6, FTSJ3, FBL, COQ3, MTAP, METTL13	1800	102	19308	1.89294	1	0.238001	0.230383
														GOTERM_BP_DIRECT	GO:0006086~acetyl-CoA biosynthetic process from pyruvate	4	0.211528	0.0130169	PDHA1, DLAT, PDHB, DLD	1800	6	19308	7.15111	1	0.238001	0.230383
														GOTERM_BP_DIRECT	GO:0000018~regulation of DNA recombination	4	0.211528	0.0130169	THOC1, SMARCAD1, KPNA2, KPNA1	1800	6	19308	7.15111	1	0.238001	0.230383
														GOTERM_BP_DIRECT	GO:0006102~isocitrate metabolic process	4	0.211528	0.0130169	IDH1, IDH2, IDH3B, IDH3A	1800	6	19308	7.15111	1	0.238001	0.230383
														GOTERM_BP_DIRECT	GO:0046826~negative regulation of protein export from nucleus	4	0.211528	0.0130169	SP100, PARK7, TXN, RANGAP1	1800	6	19308	7.15111	1	0.238001	0.230383
														GOTERM_BP_DIRECT	GO:0046651~lymphocyte proliferation	4	0.211528	0.0130169	PURA, HELLS, IMPDH2, HPRT1	1800	6	19308	7.15111	1	0.238001	0.230383
														GOTERM_BP_DIRECT	GO:0051294~establishment of spindle orientation	4	0.211528	0.0130169	SPAG5, MAP4, CLASP1, LLGL1	1800	6	19308	7.15111	1	0.238001	0.230383
														GOTERM_BP_DIRECT	GO:0007023~post-chaperonin tubulin folding pathway	4	0.211528	0.0130169	TBCEL, TBCE, TBCD, TBCA	1800	6	19308	7.15111	1	0.238001	0.230383
														GOTERM_BP_DIRECT	GO:0009113~purine nucleobase biosynthetic process	4	0.211528	0.0130169	PPAT, GMPS, GART, PAICS	1800	6	19308	7.15111	1	0.238001	0.230383
														GOTERM_BP_DIRECT	GO:0071456~cellular response to hypoxia	23	1.21629	0.0130868	ERO1A, EGLN1, TIGAR, ACAA2, HP1BP3, FOXO3, ADO, PHB2, SIRT1, NDRG1, NPEPPS, CCNB1, TBL2, IRAK1, LMNA, GNB1, EIF4EBP1, UBQLN1, AKT1, STUB1, HYOU1, P4HB, TP53	1800	143	19308	1.72527	1	0.238001	0.230383
														GOTERM_BP_DIRECT	GO:0061003~positive regulation of dendritic spine morphogenesis	7	0.370175	0.013101	CAMK2B, EEF2K, DBNL, STAU2, CAPRIN1, DBN1, PAFAH1B1	1800	22	19308	3.41303	1	0.238001	0.230383
														GOTERM_BP_DIRECT	GO:0000289~nuclear-transcribed mRNA poly(A) tail shortening	7	0.370175	0.013101	CNOT1, CNOT2, TUT4, PARN, TNKS1BP1, SAMD4B, CNOT10	1800	22	19308	3.41303	1	0.238001	0.230383
														GOTERM_BP_DIRECT	GO:0043968~histone H2A acetylation	7	0.370175	0.013101	MRGBP, ACTL6A, RUVBL1, EP400, YEATS4, BRD8, ACTB	1800	22	19308	3.41303	1	0.238001	0.230383
														GOTERM_BP_DIRECT	GO:0006303~double-strand break repair via nonhomologous end joining	9	0.475939	0.0134044	MRE11, PSMD14, PAXX, XRCC5, PRKDC, TP53BP1, HMGB1, PRPF19, NHEJ1	1800	35	19308	2.75829	1	0.241723	0.233986
														GOTERM_BP_DIRECT	GO:0000070~mitotic sister chromatid segregation	9	0.475939	0.0134044	DSN1, SPAG5, ZW10, CENPK, BUB3, KIF11, SMC1A, TUBG1, NSL1	1800	35	19308	2.75829	1	0.241723	0.233986
														GOTERM_BP_DIRECT	GO:0032968~positive regulation of transcription elongation from RNA polymerase II promoter	11	0.581703	0.0135543	MED1, SUPT16H, MED30, NCBP1, LEO1, MED9, GTF2F1, MED4, MED29, CDC73, BRD4	1800	49	19308	2.40803	1	0.24353	0.235735
														GOTERM_BP_DIRECT	GO:1990090~cellular response to nerve growth factor stimulus	10	0.528821	0.0137082	DYNC1LI2, RAP1A, CREB1, ARPC3, MICALL1, CSTF2, CDC5L, AKT1, CBL, FOXO3	1800	42	19308	2.55397	1	0.245397	0.237542
														GOTERM_BP_DIRECT	GO:1901215~negative regulation of neuron death	13	0.687467	0.0141144	TIGAR, STAT3, AP2B1, PARK7, CBL, SIRT1, PPP5C, CREB1, REL, AKT1, VPS35, IKBKG, EIF4G1	1800	64	19308	2.17885	1	0.25175	0.243692
														GOTERM_BP_DIRECT	GO:0018401~peptidyl-proline hydroxylation to 4-hydroxy-L-proline	5	0.26441	0.0145167	ERO1A, EGLN1, PRDX4, P4HA1, P4HB	1800	11	19308	4.87576	1	0.253396	0.245285
														GOTERM_BP_DIRECT	GO:0030422~production of siRNA involved in RNA interference	5	0.26441	0.0145167	PRKRA, DICER1, TARBP2, TSN, MRPL44	1800	11	19308	4.87576	1	0.253396	0.245285
														GOTERM_BP_DIRECT	GO:0034975~protein folding in endoplasmic reticulum	5	0.26441	0.0145167	ERO1A, PDIA3, CANX, P4HB, HSP90B1	1800	11	19308	4.87576	1	0.253396	0.245285
														GOTERM_BP_DIRECT	GO:0010586~miRNA metabolic process	5	0.26441	0.0145167	DDX17, TUT4, KHSRP, XPO5, DICER1	1800	11	19308	4.87576	1	0.253396	0.245285
														GOTERM_BP_DIRECT	GO:0099527~postsynapse to nucleus signaling pathway	5	0.26441	0.0145167	CRTC1, STAT3, KPNA2, RELA, KPNA1	1800	11	19308	4.87576	1	0.253396	0.245285
														GOTERM_BP_DIRECT	GO:0070242~thymocyte apoptotic process	5	0.26441	0.0145167	DFFA, CHEK2, BAX, TP53, ADA	1800	11	19308	4.87576	1	0.253396	0.245285
														GOTERM_BP_DIRECT	GO:0021766~hippocampus development	14	0.740349	0.0148096	EIF2B3, UBA6, HDAC1, SRF, TSC1, CRKL, NME1, CASP3, KIF5B, XRN2, OGDH, ID4, NEFL, PAFAH1B1	1800	72	19308	2.08574	1	0.257593	0.249348
														GOTERM_BP_DIRECT	GO:0001556~oocyte maturation	7	0.370175	0.0163585	CCNB1, YTHDF2, TUT4, TRIP13, FOXO3, H3-3A, H3-3B	1800	23	19308	3.26464	1	0.281538	0.272526
														GOTERM_BP_DIRECT	GO:0045943~positive regulation of transcription from RNA polymerase I promoter	7	0.370175	0.0163585	HEATR1, UBTF, DDX21, DEK, SF3B1, LYAR, WDR43	1800	23	19308	3.26464	1	0.281538	0.272526
														GOTERM_BP_DIRECT	GO:0016973~poly(A)+ mRNA export from nucleus	7	0.370175	0.0163585	NUP93, DDX19A, DDX19B, MCM3AP, NUP133, POLDIP3, ZC3H11A	1800	23	19308	3.26464	1	0.281538	0.272526
														GOTERM_BP_DIRECT	GO:0043923~positive regulation by host of viral transcription	6	0.317292	0.0166611	JUN, SNW1, TFAP4, SP1, RRP1B, SMARCA4	1800	17	19308	3.78588	1	0.283759	0.274677
														GOTERM_BP_DIRECT	GO:0008637~apoptotic mitochondrial changes	6	0.317292	0.0166611	BAX, AKT1, NDUFS1, GCLM, BID, HK2	1800	17	19308	3.78588	1	0.283759	0.274677
														GOTERM_BP_DIRECT	GO:0007051~spindle organization	6	0.317292	0.0166611	RANBP1, SPAG5, NTMT1, TTK, KIF11, CKAP5	1800	17	19308	3.78588	1	0.283759	0.274677
														GOTERM_BP_DIRECT	GO:0006470~protein dephosphorylation	24	1.26917	0.017061	PPP1R12A, PPP2R2A, PTPN11, PPP2R5D, PTPN23, PTPN12, PPM1E, TIMM50, CTTNBP2NL, PPM1G, PPP1CA, PPP2CA, PPP1CB, PPP6C, PPM1A, PPP5C, PPP4R1, UBLCP1, PPP2R1B, PPP4R2, PPP2R1A, TAB1, PHPT1, ILKAP	1800	155	19308	1.6609	1	0.288073	0.278852
														GOTERM_BP_DIRECT	GO:0007018~microtubule-based movement	16	0.846113	0.0170823	DYNC1H1, DYNC1I2, KIF11, KLC1, KIF15, KTN1, KLC4, DYNC1LI1, DYNC1LI2, KLC2, KIF2A, KIF4A, KIF5B, KIF2C, KIF2B, KIF20B	1800	89	19308	1.92839	1	0.288073	0.278852
														GOTERM_BP_DIRECT	GO:0006464~cellular protein modification process	17	0.898995	0.0170906	ERO1A, ATG3, UBE2I, TSG101, PRKDC, RPN1, UBE2D3, AP3B1, PLOD2, RABGGTA, UBE2L3, PPP4R2, UBA3, UBA1, TTLL12, SAE1, UBE2M	1800	97	19308	1.87993	1	0.288073	0.278852
														GOTERM_BP_DIRECT	GO:0006366~transcription from RNA polymerase II promoter	34	1.79799	0.017977	GTF2A1, NFAT5, SRF, DDX21, ARID4B, HOXD13, ARRB2, RPAP1, PHRF1, PMF1, POLR2B, KPNA6, PKNOX1, GTF2I, JUN, SUPT16H, NFYA, TAF10, ATRX, GTF2H1, DEK, GTF2F1, MED4, SCAF1, NFKB1, NFATC4, NR5A1, BCL9, CREB1, COPS2, TCEA1, TAF6, TRIP13, TAF4	1800	243	19308	1.50085	1	0.300887	0.291256
														GOTERM_BP_DIRECT	GO:0007026~negative regulation of microtubule depolymerization	8	0.423057	0.0180961	TPX2, MAP1B, CKAP2, ARHGEF2, CLASP1, HDGFL3, HDAC6, CLASP2	1800	30	19308	2.86044	1	0.300887	0.291256
														GOTERM_BP_DIRECT	GO:0006306~DNA methylation	8	0.423057	0.0180961	ATF7IP, HELLS, DNMT1, KMT2A, ATRX, BEND3, EHMT1, GATAD2A	1800	30	19308	2.86044	1	0.300887	0.291256
														GOTERM_BP_DIRECT	GO:0008089~anterograde axonal transport	8	0.423057	0.0180961	RAB21, AP3M1, BLOC1S5, SNAPIN, KIF4A, BLOC1S3, NEFL, AP3B1	1800	30	19308	2.86044	1	0.300887	0.291256
														GOTERM_BP_DIRECT	GO:0000082~G1/S transition of mitotic cell cycle	14	0.740349	0.0183934	KHDRBS1, TAF10, CUL2, GSPT1, PPP6C, NASP, CDK4, PPAT, ID4, EIF4EBP1, RCC1, BCAT1, CRLF3, CUL4B	1800	74	19308	2.02937	1	0.304417	0.294673
														GOTERM_BP_DIRECT	GO:0042307~positive regulation of protein import into nucleus	10	0.528821	0.0184326	MAVS, HSP90AA1, HSP90AB1, TRIM28, BAG3, UBR5, FLNA, NUTF2, TARDBP, IPO5	1800	44	19308	2.43788	1	0.304417	0.294673
														GOTERM_BP_DIRECT	GO:0030833~regulation of actin filament polymerization	9	0.475939	0.0186317	CYFIP2, DBNL, CTTN, ARPC3, ARPC1A, ARPC4, PFN1, DBN1, PFN2	1800	37	19308	2.60919	1	0.306674	0.296857
														GOTERM_BP_DIRECT	GO:0001843~neural tube closure	15	0.793231	0.0186974	VASP, BRD2, SETD2, SEC24B, GLMN, TSC1, SCRIB, BCL10, HECTD1, MTHFD1L, DVL2, PFN1, KIF20B, KDM6A, PHACTR4	1800	82	19308	1.9622	1	0.306725	0.296908
														GOTERM_BP_DIRECT	GO:0035690~cellular response to drug	13	0.687467	0.0199253	RANBP1, PPP1R12A, PRKAA2, CAD, PPM1E, CRKL, NME1, EFTUD2, UCHL1, RAP1A, CHEK2, PPAT, TP53	1800	67	19308	2.08129	1	0.325778	0.315351
														GOTERM_BP_DIRECT	GO:0051276~chromosome organization	7	0.370175	0.0201338	SMCHD1, SFPQ, NAA10, HAT1, SMC3, TP53, ITPA	1800	24	19308	3.12861	1	0.326913	0.316449
														GOTERM_BP_DIRECT	GO:0006388~tRNA splicing, via endonucleolytic cleavage and ligation	5	0.26441	0.0201946	DDX1, C2ORF49, FAM98B, FAM98A, RTRAF	1800	12	19308	4.46944	1	0.326913	0.316449
														GOTERM_BP_DIRECT	GO:0006353~DNA-templated transcription, termination	5	0.26441	0.0201946	PRMT5, DHX9, XRN2, SMN2, SMN1	1800	12	19308	4.46944	1	0.326913	0.316449
														GOTERM_BP_DIRECT	GO:0010032~meiotic chromosome condensation	4	0.211528	0.0212141	NCAPH2, NCAPD2, NCAPH, SMC2	1800	7	19308	6.12952	1	0.330165	0.319597
														GOTERM_BP_DIRECT	GO:1902188~positive regulation of viral release from host cell	4	0.211528	0.0212141	DDB1, TSG101, VPS4A, VPS37B	1800	7	19308	6.12952	1	0.330165	0.319597
														GOTERM_BP_DIRECT	GO:0031442~positive regulation of mRNA 3'-end processing	4	0.211528	0.0212141	CCNB1, NCBP1, LEO1, CDC73	1800	7	19308	6.12952	1	0.330165	0.319597
														GOTERM_BP_DIRECT	GO:0010216~maintenance of DNA methylation	4	0.211528	0.0212141	HELLS, USP7, DNMT1, UHRF1	1800	7	19308	6.12952	1	0.330165	0.319597
														GOTERM_BP_DIRECT	GO:0000056~ribosomal small subunit export from nucleus	4	0.211528	0.0212141	LTV1, NPM1, XPO1, NUP88	1800	7	19308	6.12952	1	0.330165	0.319597
														GOTERM_BP_DIRECT	GO:0006415~translational termination	4	0.211528	0.0212141	ETF1, APEH, ABCE1, GSPT1	1800	7	19308	6.12952	1	0.330165	0.319597
														GOTERM_BP_DIRECT	GO:0055129~L-proline biosynthetic process	4	0.211528	0.0212141	OAT, PYCR1, PYCR2, ALDH18A1	1800	7	19308	6.12952	1	0.330165	0.319597
														GOTERM_BP_DIRECT	GO:0072673~lamellipodium morphogenesis	4	0.211528	0.0212141	SNX1, SNX2, WASF1, WASF2	1800	7	19308	6.12952	1	0.330165	0.319597
														GOTERM_BP_DIRECT	GO:0000055~ribosomal large subunit export from nucleus	4	0.211528	0.0212141	NPM1, XPO1, RRS1, NUP88	1800	7	19308	6.12952	1	0.330165	0.319597
														GOTERM_BP_DIRECT	GO:0001816~cytokine production	4	0.211528	0.0212141	NFAT5, NFATC2IP, NFATC3, NFATC4	1800	7	19308	6.12952	1	0.330165	0.319597
														GOTERM_BP_DIRECT	GO:0046822~regulation of nucleocytoplasmic transport	4	0.211528	0.0212141	NUP214, RBM4, PPP1R12A, AAAS	1800	7	19308	6.12952	1	0.330165	0.319597
														GOTERM_BP_DIRECT	GO:0006103~2-oxoglutarate metabolic process	6	0.317292	0.0213379	IDH1, IDH2, OGDH, IDH3B, DLST, DLD	1800	18	19308	3.57556	1	0.330165	0.319597
														GOTERM_BP_DIRECT	GO:0030048~actin filament-based movement	6	0.317292	0.0213379	MYO1B, MYO6, MYH9, WASL, WASF2, MYH10	1800	18	19308	3.57556	1	0.330165	0.319597
														GOTERM_BP_DIRECT	GO:0035518~histone H2A monoubiquitination	6	0.317292	0.0213379	DDB1, RING1, BCOR, RNF2, CUL4B, SKP1	1800	18	19308	3.57556	1	0.330165	0.319597
														GOTERM_BP_DIRECT	GO:0008286~insulin receptor signaling pathway	12	0.634585	0.0214636	SMARCC1, NCOA5, SHC1, STXBP4, GAB1, IRS4, EIF4EBP2, AKT1, IRS2, SOGA1, FOXO1, APPL1	1800	60	19308	2.14533	1	0.331066	0.320469
														GOTERM_BP_DIRECT	GO:0043162~ubiquitin-dependent protein catabolic process via the multivesicular body sorting pathway	8	0.423057	0.021546	TSG101, VPS4A, UBAP1, PLAA, VPS37B, PTPN23, HDAC6, CHMP5	1800	31	19308	2.76817	1	0.331294	0.32069
														GOTERM_BP_DIRECT	GO:0021987~cerebral cortex development	14	0.740349	0.0225943	CELF1, NDE1, TSC1, WDR62, CRKL, ATIC, NARS1, CCDC85C, TACC3, BAX, NEFL, FLNA, GART, PAFAH1B1	1800	76	19308	1.97596	1	0.346328	0.335243
														GOTERM_BP_DIRECT	GO:0042542~response to hydrogen peroxide	11	0.581703	0.0229394	PRDX3, JUN, STK24, STAT1, CASP3, STK26, CAPN2, UBE3A, EEF2, SIRT1, ADA	1800	53	19308	2.22629	1	0.350522	0.339303
														GOTERM_BP_DIRECT	GO:0006351~transcription, DNA-templated	18	0.951877	0.023794	MEF2A, PHF3, SMAD2, DNMT1, GTF2H1, PWP1, RELA, PPP5C, POLR3A, FUBP3, RRAGC, POLR2B, TCEA2, DRG1, TCEA1, MMS19, GPBP1L1, POLR1H	1800	109	19308	1.77138	1	0.362453	0.350851
														GOTERM_BP_DIRECT	GO:0051092~positive regulation of NF-kappaB transcription factor activity	24	1.26917	0.0240019	MTPN, NPM1, RNF25, DHX9, RIPK2, STAT3, EIF2AK2, BCL10, MALT1, RELA, PRDX3, PSMA6, FER, RPS6KA5, IRAK1, UBE2N, TERF2IP, TRIM25, RIPK1, IKBKG, UBE2V1, ARHGEF2, MAP3K7, PPIA	1800	160	19308	1.609	1	0.362456	0.350854
														GOTERM_BP_DIRECT	GO:0006409~tRNA export from nucleus	3	0.158646	0.0244156	SSB, XPOT, NOL6	1800	3	19308	10.7267	1	0.362456	0.350854
														GOTERM_BP_DIRECT	GO:1903774~positive regulation of viral budding via host ESCRT complex	3	0.158646	0.0244156	TSG101, VPS4A, VPS37B	1800	3	19308	10.7267	1	0.362456	0.350854
														GOTERM_BP_DIRECT	GO:0071894~histone H2B conserved C-terminal lysine ubiquitination	3	0.158646	0.0244156	RNF20, WAC, RNF40	1800	3	19308	10.7267	1	0.362456	0.350854
														GOTERM_BP_DIRECT	GO:0006561~proline biosynthetic process	3	0.158646	0.0244156	PYCR1, PYCR2, ALDH18A1	1800	3	19308	10.7267	1	0.362456	0.350854
														GOTERM_BP_DIRECT	GO:1990928~response to amino acid starvation	3	0.158646	0.0244156	LARP1, EIF4EBP1, EIF2A	1800	3	19308	10.7267	1	0.362456	0.350854
														GOTERM_BP_DIRECT	GO:1905686~positive regulation of plasma membrane repair	3	0.158646	0.0244156	AHNAK, ANXA2, S100A10	1800	3	19308	10.7267	1	0.362456	0.350854
														GOTERM_BP_DIRECT	GO:0035970~peptidyl-threonine dephosphorylation	7	0.370175	0.0244593	PPP2CA, PPM1A, PPP5C, PGAM5, PPM1E, PPM1G, PPP1CA	1800	25	19308	3.00347	1	0.362456	0.350854
														GOTERM_BP_DIRECT	GO:0000244~spliceosomal tri-snRNP complex assembly	7	0.370175	0.0244593	USP4, DDX20, PRPF19, PRPF8, SRSF10, AAR2, SRSF12	1800	25	19308	3.00347	1	0.362456	0.350854
														GOTERM_BP_DIRECT	GO:0034260~negative regulation of GTPase activity	9	0.475939	0.0251728	WNK1, RCC2, RAP1GDS1, RDX, TSC1, ARRB1, RRP1B, ARRB2, AMOT	1800	39	19308	2.47538	1	0.371905	0.360001
														GOTERM_BP_DIRECT	GO:0007017~microtubule-based process	8	0.423057	0.0254261	EML4, TUBA1C, TUBA1B, DCTN2, VBP1, DYNLL1, GTSE1, PAFAH1B1	1800	32	19308	2.68167	1	0.372283	0.360367
														GOTERM_BP_DIRECT	GO:0042771~intrinsic apoptotic signaling pathway in response to DNA damage by p53 class mediator	8	0.423057	0.0254261	SNW1, MSH2, CHEK2, TMEM109, USP28, SIRT1, TP53, PML	1800	32	19308	2.68167	1	0.372283	0.360367
														GOTERM_BP_DIRECT	GO:0045740~positive regulation of DNA replication	8	0.423057	0.0254261	ATF1, CDC42, JUN, PCNA, DHX9, FAF1, CACYBP, GLI2	1800	32	19308	2.68167	1	0.372283	0.360367
														GOTERM_BP_DIRECT	GO:0000956~nuclear-transcribed mRNA catabolic process	6	0.317292	0.0267917	UPF1, EXOSC4, EXOSC10, THRAP3, MRTO4, XRN2	1800	19	19308	3.38737	1	0.380327	0.368154
														GOTERM_BP_DIRECT	GO:0030220~platelet formation	6	0.317292	0.0267917	WDR1, SRF, CASP3, ACTN1, MYH9, PTPN11	1800	19	19308	3.38737	1	0.380327	0.368154
														GOTERM_BP_DIRECT	GO:0010761~fibroblast migration	6	0.317292	0.0267917	PDLIM1, SGPL1, AKT1, IQGAP1, PML, PLEC	1800	19	19308	3.38737	1	0.380327	0.368154
														GOTERM_BP_DIRECT	GO:0007064~mitotic sister chromatid cohesion	6	0.317292	0.0267917	NAA50, MAU2, POGZ, SMC1A, SMC3, PDS5A	1800	19	19308	3.38737	1	0.380327	0.368154
														GOTERM_BP_DIRECT	GO:0045945~positive regulation of transcription from RNA polymerase III promoter	6	0.317292	0.0267917	ZNF143, ICE1, DDX21, ZC3H8, DEK, SF3B1	1800	19	19308	3.38737	1	0.380327	0.368154
														GOTERM_BP_DIRECT	GO:0061136~regulation of proteasomal protein catabolic process	6	0.317292	0.0267917	TMF1, PSMD14, PITHD1, PSME3, PSME1, PSME2	1800	19	19308	3.38737	1	0.380327	0.368154
														GOTERM_BP_DIRECT	GO:0043922~negative regulation by host of viral transcription	5	0.26441	0.027061	JUN, TFAP4, HDAC1, TARDBP, BRD4	1800	13	19308	4.12564	1	0.380327	0.368154
														GOTERM_BP_DIRECT	GO:0010762~regulation of fibroblast migration	5	0.26441	0.027061	GNA13, FER, RCC2, CORO1C, APPL1	1800	13	19308	4.12564	1	0.380327	0.368154
														GOTERM_BP_DIRECT	GO:0043928~exonucleolytic nuclear-transcribed mRNA catabolic process involved in deadenylation-dependent decay	5	0.26441	0.027061	EXOSC7, EXOSC5, DIS3, EXOSC3, DCPS	1800	13	19308	4.12564	1	0.380327	0.368154
														GOTERM_BP_DIRECT	GO:0098789~pre-mRNA cleavage required for polyadenylation	5	0.26441	0.027061	FIP1L1, NCBP1, CSTF2, CPSF2, CSTF2T	1800	13	19308	4.12564	1	0.380327	0.368154
														GOTERM_BP_DIRECT	GO:0051014~actin filament severing	5	0.26441	0.027061	SVIL, CFL2, CFL1, DSTN, SRGAP2	1800	13	19308	4.12564	1	0.380327	0.368154
														GOTERM_BP_DIRECT	GO:0098974~postsynaptic actin cytoskeleton organization	5	0.26441	0.027061	DBNL, WASF2, INA, DBN1, ACTB	1800	13	19308	4.12564	1	0.380327	0.368154
														GOTERM_BP_DIRECT	GO:0045830~positive regulation of isotype switching	5	0.26441	0.027061	EXOSC6, RIF1, HMCES, TP53BP1, EXOSC3	1800	13	19308	4.12564	1	0.380327	0.368154
														GOTERM_BP_DIRECT	GO:0031571~mitotic G1 DNA damage checkpoint	5	0.26441	0.027061	PRKDC, SDE2, WAC, TP53, GIGYF2	1800	13	19308	4.12564	1	0.380327	0.368154
														GOTERM_BP_DIRECT	GO:0006275~regulation of DNA replication	10	0.528821	0.0275826	ANKRD17, PPP2CA, PCNA, CHRAC1, PPP2R1A, ACTL6A, RUVBL1, RBBP6, SMC3, NFRKB	1800	47	19308	2.28227	1	0.386551	0.374178
														GOTERM_BP_DIRECT	GO:0071407~cellular response to organic cyclic compound	11	0.581703	0.0290804	CCNB1, LGALS1, TMF1, HSP90AB1, STAT1, ARHGDIA, STAT3, AKT1, RAE1, GLI2, HCFC1	1800	55	19308	2.14533	1	0.405226	0.392256
														GOTERM_BP_DIRECT	GO:0019827~stem cell population maintenance	11	0.581703	0.0290804	MED30, RIF1, TUT4, STAT3, LEO1, RTF1, SMC1A, SMC3, CDC73, GNL3, DIS3L2	1800	55	19308	2.14533	1	0.405226	0.392256
														GOTERM_BP_DIRECT	GO:0071353~cellular response to interleukin-4	7	0.370175	0.0293634	TUBA1B, HSP90AB1, CDK4, FASN, IMPDH2, KEAP1, PML	1800	26	19308	2.88795	1	0.408009	0.39495
														GOTERM_BP_DIRECT	GO:0030488~tRNA methylation	8	0.423057	0.0297576	TRMT112, METTL2B, NSUN2, WDR6, THUMPD3, TRMT2A, TRMT61A, GTPBP3	1800	33	19308	2.6004	1	0.411158	0.397998
														GOTERM_BP_DIRECT	GO:0006479~protein methylation	8	0.423057	0.0297576	PCMT1, ARMT1, PRMT1, PRMT3, FAM98B, ETF1, FAM98A, GSPT1	1800	33	19308	2.6004	1	0.411158	0.397998
														GOTERM_BP_DIRECT	GO:0021762~substantia nigra development	10	0.528821	0.0312381	CDC42, UCHL1, G6PD, YWHAQ, SEC16A, NDUFS3, DYNLL1, INA, ACTB, YWHAH	1800	48	19308	2.23472	1	0.42612	0.412481
														GOTERM_BP_DIRECT	GO:1902895~positive regulation of pri-miRNA transcription from RNA polymerase II promoter	10	0.528821	0.0312381	JUN, SRF, STAT3, MRTFB, MRTFA, FOXO3, TP53, RELA, GNL3, SMARCA4	1800	48	19308	2.23472	1	0.42612	0.412481
														GOTERM_BP_DIRECT	GO:0006979~response to oxidative stress	19	1.00476	0.0313856	ERO1A, IDH1, NUDT1, PSIP1, PARK7, OXR1, SIRT1, PRDX6, ATOX1, PDLIM1, PRDX3, PRDX2, PRDX5, WRN, PRDX4, AKT1, GCLM, TP53, HMOX2	1800	121	19308	1.68435	1	0.42612	0.412481
														GOTERM_BP_DIRECT	GO:1905832~positive regulation of spindle assembly	4	0.211528	0.0316224	DYNC1H1, SPAG5, NUMA1, SASS6	1800	8	19308	5.36333	1	0.42612	0.412481
														GOTERM_BP_DIRECT	GO:0031497~chromatin assembly	4	0.211528	0.0316224	CHAF1A, RBBP4, HMGB1, TP53	1800	8	19308	5.36333	1	0.42612	0.412481
														GOTERM_BP_DIRECT	GO:0006166~purine ribonucleoside salvage	4	0.211528	0.0316224	MTAP, PNP, ADK, HPRT1	1800	8	19308	5.36333	1	0.42612	0.412481
														GOTERM_BP_DIRECT	GO:0010587~miRNA catabolic process	4	0.211528	0.0316224	TUT4, PARN, SND1, DIS3L2	1800	8	19308	5.36333	1	0.42612	0.412481
														GOTERM_BP_DIRECT	GO:0006379~mRNA cleavage	4	0.211528	0.0316224	CSTF3, CPSF3, CPSF2, POLR1H	1800	8	19308	5.36333	1	0.42612	0.412481
														GOTERM_BP_DIRECT	GO:0034773~histone H4-K20 trimethylation	4	0.211528	0.0316224	SMYD5, BEND3, ARID4B, PWP1	1800	8	19308	5.36333	1	0.42612	0.412481
														GOTERM_BP_DIRECT	GO:0043434~response to peptide hormone	11	0.581703	0.0325517	EIF2B4, NUDC, EIF2B3, STAT1, STAT3, BSG, DAG1, NEFL, LTA4H, EIF2B1, RNF40	1800	56	19308	2.10702	1	0.436246	0.422283
														GOTERM_BP_DIRECT	GO:0043966~histone H3 acetylation	11	0.581703	0.0325517	DR1, MCM3AP, ZZZ3, SF3B3, YEATS2, TAF10, USP22, TAF6, TAF4, MAP3K7, SUPT7L	1800	56	19308	2.10702	1	0.436246	0.422283
														GOTERM_BP_DIRECT	GO:0045862~positive regulation of proteolysis	6	0.317292	0.0330574	CYFIP2, HDAC2, ASPH, STUB1, FADD, OGT	1800	20	19308	3.218	1	0.440616	0.426512
														GOTERM_BP_DIRECT	GO:0042692~muscle cell differentiation	6	0.317292	0.0330574	GLMN, HDGFL2, ASF1A, QKI, H3-3A, H3-3B	1800	20	19308	3.218	1	0.440616	0.426512
														GOTERM_BP_DIRECT	GO:0002931~response to ischemia	12	0.634585	0.0331788	UCHL1, TIGAR, EEF2K, ROCK2, EIF4EBP1, AKT1, STUB1, HYOU1, EEF2, BID, TP53, HK2	1800	64	19308	2.01125	1	0.441035	0.426918
														GOTERM_BP_DIRECT	GO:0000077~DNA damage checkpoint	8	0.423057	0.0345596	CHEK2, TIPRL, CDC5L, PTPN11, TP53BP1, NBN, PRPF19, USP28	1800	34	19308	2.52392	1	0.453801	0.439276
														GOTERM_BP_DIRECT	GO:0000132~establishment of mitotic spindle orientation	8	0.423057	0.0345596	NUMA1, NDE1, ZW10, BCCIP, HTT, MAPRE1, PAFAH1B1, CDK5RAP2	1800	34	19308	2.52392	1	0.453801	0.439276
														GOTERM_BP_DIRECT	GO:0006893~Golgi to plasma membrane transport	7	0.370175	0.0348705	GGA2, GGA1, GGA3, ARL3, RAB3IP, GOPC, LLGL1	1800	27	19308	2.78099	1	0.453801	0.439276
														GOTERM_BP_DIRECT	GO:0031124~mRNA 3'-end processing	5	0.26441	0.0351569	NCBP1, CPSF3, CSTF1, RPRD2, RPRD1A	1800	14	19308	3.83095	1	0.453801	0.439276
														GOTERM_BP_DIRECT	GO:0030174~regulation of DNA-dependent DNA replication initiation	5	0.26441	0.0351569	MCM7, WDR18, WRNIP1, NBN, MCM6	1800	14	19308	3.83095	1	0.453801	0.439276
														GOTERM_BP_DIRECT	GO:0030516~regulation of axon extension	5	0.26441	0.0351569	RAB21, CTTN, SIN3A, DPYSL2, CLASP2	1800	14	19308	3.83095	1	0.453801	0.439276
														GOTERM_BP_DIRECT	GO:0051764~actin crosslink formation	5	0.26441	0.0351569	MARCKS, BAIAP2L1, DPYSL3, FLNA, LCP1	1800	14	19308	3.83095	1	0.453801	0.439276
														GOTERM_BP_DIRECT	GO:1902176~negative regulation of oxidative stress-induced intrinsic apoptotic signaling pathway	5	0.26441	0.0351569	BAG5, HSPB1, AKT1, SIRT1, PPIA	1800	14	19308	3.83095	1	0.453801	0.439276
														GOTERM_BP_DIRECT	GO:0051457~maintenance of protein location in nucleus	5	0.26441	0.0351569	NR5A1, CIZ1, SUPT7L, PML, SKP1	1800	14	19308	3.83095	1	0.453801	0.439276
														GOTERM_BP_DIRECT	GO:0001921~positive regulation of receptor recycling	5	0.26441	0.0351569	NSF, ANXA2, SCRIB, EPS15, VAMP3	1800	14	19308	3.83095	1	0.453801	0.439276
														GOTERM_BP_DIRECT	GO:0010950~positive regulation of endopeptidase activity	5	0.26441	0.0351569	PSMD14, PSME3, ADRM1, PSME1, PSME2	1800	14	19308	3.83095	1	0.453801	0.439276
														GOTERM_BP_DIRECT	GO:0006605~protein targeting	9	0.475939	0.0377435	YWHAQ, STXBP4, YWHAB, CDC37, LAMP2, NUP54, YWHAZ, PML, YWHAG	1800	42	19308	2.29857	1	0.484638	0.469126
														GOTERM_BP_DIRECT	GO:0032728~positive regulation of interferon-beta production	9	0.475939	0.0377435	MAVS, HSP90AA1, DDX3X, POLR3A, DHX9, RIPK2, PTPN11, HMGB1, ZC3HAV1	1800	42	19308	2.29857	1	0.484638	0.469126
														GOTERM_BP_DIRECT	GO:0030336~negative regulation of cell migration	25	1.32205	0.0396124	CLIC4, HDAC2, HDAC1, SRF, ZMYND8, ARID4B, FOXO3, CNN2, RBBP4, SIN3A, ARHGDIA, DPYSL3, DAG1, RBBP7, SRGAP2, ARID2, RNF20, DUSP3, MIF, GTPBP4, AFDN, STK24, STK26, EPPK1, OGT	1800	177	19308	1.51507	1	0.506363	0.490156
														GOTERM_BP_DIRECT	GO:0030071~regulation of mitotic metaphase/anaphase transition	8	0.423057	0.0398484	SMARCC1, BCL7A, ACTL6A, ARID1A, ARID2, BRD7, ACTB, SMARCA4	1800	35	19308	2.45181	1	0.506363	0.490156
														GOTERM_BP_DIRECT	GO:0006891~intra-Golgi vesicle-mediated transport	8	0.423057	0.0398484	NSF, COPB2, COPA, COPB1, COPG1, RAB6A, COPZ1, NAPG	1800	35	19308	2.45181	1	0.506363	0.490156
														GOTERM_BP_DIRECT	GO:0046034~ATP metabolic process	8	0.423057	0.0398484	ATP6V1A, VCP, FIGNL1, AK2, OLA1, ATP6V1B2, ENPP1, NDUFS1	1800	35	19308	2.45181	1	0.506363	0.490156
														GOTERM_BP_DIRECT	GO:0045948~positive regulation of translational initiation	6	0.317292	0.040161	KHDRBS1, YTHDF1, CDC123, DDX3X, LARP1, DHX29	1800	21	19308	3.06476	1	0.507706	0.491455
														GOTERM_BP_DIRECT	GO:0010824~regulation of centrosome duplication	6	0.317292	0.040161	NPM1, XPO1, PDCD6IP, CHORDC1, SIRT1, CHMP5	1800	21	19308	3.06476	1	0.507706	0.491455
														GOTERM_BP_DIRECT	GO:0006997~nucleus organization	7	0.370175	0.0410007	NUMA1, VPS4A, WDR73, H3-3A, CHMP5, PLEC, H3-3B	1800	28	19308	2.68167	1	0.516989	0.500441
														GOTERM_BP_DIRECT	GO:0033138~positive regulation of peptidyl-serine phosphorylation	15	0.793231	0.0417907	HSP90AA1, HSP90AB1, RIPK2, PARK7, ARRB2, MIF, TXN, HDAC6, BAG4, AKAP9, AKT1, TNKS1BP1, TERF2IP, PFN2, EIF4G1	1800	91	19308	1.76813	1	0.525598	0.508775
														GOTERM_BP_DIRECT	GO:0007281~germ cell development	9	0.475939	0.0427266	FER, MSH2, STAU1, CELF1, STAU2, BAX, AKT1, RNF2, PAFAH1B1	1800	43	19308	2.24512	1	0.527646	0.510757
														GOTERM_BP_DIRECT	GO:0097009~energy homeostasis	9	0.475939	0.0427266	PRKAA2, CRTC1, STAT3, AMPD2, PASK, SIRT1, RRP8, FOXO1, EIF4G1	1800	43	19308	2.24512	1	0.527646	0.510757
														GOTERM_BP_DIRECT	GO:0032091~negative regulation of protein binding	13	0.687467	0.0438884	PARK7, GTF2F1, ACTB, NFATC4, PPP1CA, GOLGA2, BAG2, RACK1, BAX, AKT1, STUB1, NES, PSME3IP1	1800	75	19308	1.85929	1	0.527646	0.510757
														GOTERM_BP_DIRECT	GO:0070922~small RNA loading onto RISC	4	0.211528	0.0442086	DHX9, ADAR, DICER1, TARBP2	1800	9	19308	4.76741	1	0.527646	0.510757
														GOTERM_BP_DIRECT	GO:0035825~reciprocal DNA recombination	4	0.211528	0.0442086	RAD50, MRE11, TOPBP1, NBN	1800	9	19308	4.76741	1	0.527646	0.510757
														GOTERM_BP_DIRECT	GO:0071225~cellular response to muramyl dipeptide	4	0.211528	0.0442086	RIPK2, VIM, ARHGEF2, CHMP5	1800	9	19308	4.76741	1	0.527646	0.510757
														GOTERM_BP_DIRECT	GO:0034498~early endosome to Golgi transport	4	0.211528	0.0442086	SNX1, SNX2, STX5, RAB6A	1800	9	19308	4.76741	1	0.527646	0.510757
														GOTERM_BP_DIRECT	GO:1901798~positive regulation of signal transduction by p53 class mediator	4	0.211528	0.0442086	HEXIM1, RPL23, RPS20, PML	1800	9	19308	4.76741	1	0.527646	0.510757
														GOTERM_BP_DIRECT	GO:0051292~nuclear pore complex assembly	4	0.211528	0.0442086	NUP93, NUP205, NUP153, NUP98	1800	9	19308	4.76741	1	0.527646	0.510757
														GOTERM_BP_DIRECT	GO:0033523~histone H2B ubiquitination	4	0.211528	0.0442086	RNF20, LEO1, RNF40, CDC73	1800	9	19308	4.76741	1	0.527646	0.510757
														GOTERM_BP_DIRECT	GO:1902570~protein localization to nucleolus	4	0.211528	0.0442086	WRN, RRS1, NOL8, RPF2	1800	9	19308	4.76741	1	0.527646	0.510757
														GOTERM_BP_DIRECT	GO:0006930~substrate-dependent cell migration, cell extension	4	0.211528	0.0442086	SHTN1, SDCBP, CTTN, CD2AP	1800	9	19308	4.76741	1	0.527646	0.510757
														GOTERM_BP_DIRECT	GO:0031509~telomeric heterochromatin assembly	4	0.211528	0.0442086	RIF1, HAT1, H3-3A, H3-3B	1800	9	19308	4.76741	1	0.527646	0.510757
														GOTERM_BP_DIRECT	GO:0046755~viral budding	4	0.211528	0.0442086	TSG101, PDCD6IP, VTA1, CHMP5	1800	9	19308	4.76741	1	0.527646	0.510757
														GOTERM_BP_DIRECT	GO:0043486~histone exchange	5	0.26441	0.0445021	NASP, ACTL6A, RUVBL1, ANP32E, YEATS4	1800	15	19308	3.57556	1	0.527646	0.510757
														GOTERM_BP_DIRECT	GO:0080009~mRNA methylation	5	0.26441	0.0445021	TRMT10C, WTAP, NSUN2, ZC3H13, TRMT61A	1800	15	19308	3.57556	1	0.527646	0.510757
														GOTERM_BP_DIRECT	GO:0033120~positive regulation of RNA splicing	5	0.26441	0.0445021	SRSF1, DYRK1A, RBM20, SRSF5, HNRNPLL	1800	15	19308	3.57556	1	0.527646	0.510757
														GOTERM_BP_DIRECT	GO:0000731~DNA synthesis involved in DNA repair	5	0.26441	0.0445021	WRN, RFC3, POLD1, WRNIP1, SIRT1	1800	15	19308	3.57556	1	0.527646	0.510757
														GOTERM_BP_DIRECT	GO:0006895~Golgi to endosome transport	5	0.26441	0.0445021	MON2, DOP1A, AP2A1, CORO7, EPS15	1800	15	19308	3.57556	1	0.527646	0.510757
														GOTERM_BP_DIRECT	GO:0070262~peptidyl-serine dephosphorylation	5	0.26441	0.0445021	PPP2CA, PPP5C, PPP2R1A, PPP2R2A, PPP1CA	1800	15	19308	3.57556	1	0.527646	0.510757
														GOTERM_BP_DIRECT	GO:0000281~mitotic cytokinesis	12	0.634585	0.0445149	ANLN, SON, PDCD6IP, ROCK2, ARL3, KIF4A, CFL1, CKAP2, SNX9, STAMBP, LZTS2, MYH10	1800	67	19308	1.92119	1	0.527646	0.510757
														GOTERM_BP_DIRECT	GO:0006006~glucose metabolic process	12	0.634585	0.0445149	G6PD, PDHA1, BRAT1, DCXR, INPPL1, AKR1A1, SORD, AKT1, IRS2, DLAT, PDHB, HK2	1800	67	19308	1.92119	1	0.527646	0.510757
														GOTERM_BP_DIRECT	GO:0051289~protein homotetramerization	11	0.581703	0.0446832	VASP, GOLGA2, CRTC2, CRTC1, APIP, HPRT1, TK1, SAMHD1, HSD17B10, GLS, ALDH9A1	1800	59	19308	1.99989	1	0.527646	0.510757
														GOTERM_BP_DIRECT	GO:0071277~cellular response to calcium ion	15	0.793231	0.045237	MEF2A, CLIC4, JUN, PRKAA2, FUS, CPNE4, CACYBP, IQGAP1, ADD1, EEF2K, ASPH, WNK1, CPNE1, CPNE3, LGMN	1800	92	19308	1.74891	1	0.527646	0.510757
														GOTERM_BP_DIRECT	GO:0031860~telomeric 3' overhang formation	3	0.158646	0.0458261	RAD50, MRE11, NBN	1800	4	19308	8.045	1	0.527646	0.510757
														GOTERM_BP_DIRECT	GO:0006231~dTMP biosynthetic process	3	0.158646	0.0458261	DCTD, DUT, TYMS	1800	4	19308	8.045	1	0.527646	0.510757
														GOTERM_BP_DIRECT	GO:0002906~negative regulation of mature B cell apoptotic process	3	0.158646	0.0458261	BCL10, MIF, ADA	1800	4	19308	8.045	1	0.527646	0.510757
														GOTERM_BP_DIRECT	GO:0072717~cellular response to actinomycin D	3	0.158646	0.0458261	RPL23, TP53, GFER	1800	4	19308	8.045	1	0.527646	0.510757
														GOTERM_BP_DIRECT	GO:0098795~mRNA cleavage involved in gene silencing	3	0.158646	0.0458261	DHX9, DICER1, TARBP2	1800	4	19308	8.045	1	0.527646	0.510757
														GOTERM_BP_DIRECT	GO:0030423~targeting of mRNA for destruction involved in RNA interference	3	0.158646	0.0458261	DHX9, DICER1, TARBP2	1800	4	19308	8.045	1	0.527646	0.510757
														GOTERM_BP_DIRECT	GO:0002940~tRNA N2-guanine methylation	3	0.158646	0.0458261	TRMT112, THUMPD3, TRMT1	1800	4	19308	8.045	1	0.527646	0.510757
														GOTERM_BP_DIRECT	GO:0071034~CUT catabolic process	3	0.158646	0.0458261	EXOSC10, DIS3, EXOSC3	1800	4	19308	8.045	1	0.527646	0.510757
														GOTERM_BP_DIRECT	GO:2000622~regulation of nuclear-transcribed mRNA catabolic process, nonsense-mediated decay	3	0.158646	0.0458261	MAGOH, EIF4A3, CASC3	1800	4	19308	8.045	1	0.527646	0.510757
														GOTERM_BP_DIRECT	GO:0009051~pentose-phosphate shunt, oxidative branch	3	0.158646	0.0458261	G6PD, PGLS, PGD	1800	4	19308	8.045	1	0.527646	0.510757
														GOTERM_BP_DIRECT	GO:0030951~establishment or maintenance of microtubule cytoskeleton polarity	3	0.158646	0.0458261	LMNA, KIF2C, CKAP5	1800	4	19308	8.045	1	0.527646	0.510757
														GOTERM_BP_DIRECT	GO:0051306~mitotic sister chromatid separation	3	0.158646	0.0458261	PPP2R1A, NCAPH2, DIS3L2	1800	4	19308	8.045	1	0.527646	0.510757
														GOTERM_BP_DIRECT	GO:0043065~positive regulation of apoptotic process	41	2.16816	0.0470112	DDX3X, PRKDC, FAF1, DDX20, HTT, HMGB1, BCL10, FOXO3, FOXO1, CCAR2, STK3, CCAR1, BCLAF1, LGALS1, C1QBP, CASP3, RACK1, AKT1, RIPK1, FADD, BID, ATG7, DFFA, JUN, CAMK1D, RIPK2, PAWR, SCRIB, RRP1B, SIRT1, DNAJA1, CREB1, TFAP4, CDK4, JMY, EEF1A2, BAX, ACIN1, QRICH1, TAF6, TP53	1800	328	19308	1.34083	1	0.540023	0.522738
														GOTERM_BP_DIRECT	GO:0001836~release of cytochrome c from mitochondria	6	0.317292	0.0481199	GGCT, JUN, BAX, BID, TP53, TIMM50	1800	22	19308	2.92545	1	0.547629	0.5301
														GOTERM_BP_DIRECT	GO:0071539~protein localization to centrosome	6	0.317292	0.0481199	PCM1, SPAG5, DCTN2, CEP350, HOOK3, MAPRE1	1800	22	19308	2.92545	1	0.547629	0.5301
														GOTERM_BP_DIRECT	GO:0051131~chaperone-mediated protein complex assembly	6	0.317292	0.0481199	CCT2, HSP90AA1, HSP90AB1, PTGES3, PSMG3, PSMG1	1800	22	19308	2.92545	1	0.547629	0.5301
														GOTERM_BP_DIRECT	GO:0080182~histone H3-K4 trimethylation	6	0.317292	0.0481199	KMT2D, NFYA, KMT2A, BEND3, RTF1, OGT	1800	22	19308	2.92545	1	0.547629	0.5301
														GOTERM_BP_DIRECT	GO:0030163~protein catabolic process	12	0.634585	0.0488193	GGA1, PSMC5, GGA3, PSMC3, PSMC4, CHEK2, CASP3, PSMC2, LPCAT1, AKT1, RIPK1, RELA	1800	68	19308	1.89294	1	0.554302	0.53656
														GOTERM_BP_DIRECT	GO:0000209~protein polyubiquitination	24	1.26917	0.0521156	RNF20, RNF14, UBE2D3, IRF2BP1, HUWE1, UBE4A, UBE4B, UBE3A, CBL, PRPF19, HDAC6, UBE2L3, NPEPPS, HECTD1, UBE2Q1, UBR5, UBE2N, TPP2, STUB1, BLMH, UBE2V1, ARIH1, THOP1, SKP1	1800	173	19308	1.48809	1	0.590362	0.571466
														GOTERM_BP_DIRECT	GO:0042493~response to drug	37	1.95664	0.052543	HDAC2, HSP90AB1, MCM7, HDAC1, ARRB1, TYMS, FOXO3, COMT, PFAS, RELA, CCNB1, XPO1, LGALS1, PNP, CASP3, DPYSL2, BLOC1S3, MYO6, S100A10, USP47, JUN, XRCC5, STAT1, STAT3, SORD, CTPS1, SRP68, EEF2, CENPF, CREB1, CDK4, APEX1, MAP1B, BLMH, GCLM, TP53, ADA	1800	293	19308	1.35456	1	0.593832	0.574825
														GOTERM_BP_DIRECT	GO:0070527~platelet aggregation	9	0.475939	0.0539484	GNAS, MYH9, HSPB1, FLNA, TLN1, PPIA, CLIC1, METAP1, ACTB	1800	45	19308	2.14533	1	0.606919	0.587493
														GOTERM_BP_DIRECT	GO:0031047~gene silencing by RNA	9	0.475939	0.0539484	DDX17, NCBP1, CNOT2, FMR1, CNOT10, PABPC1, DICER1, SND1, TARBP2	1800	45	19308	2.14533	1	0.606919	0.587493
														GOTERM_BP_DIRECT	GO:0030838~positive regulation of actin filament polymerization	10	0.528821	0.0545694	VASP, NCKAP1, FER, BAG4, BAIAP2L1, CTTN, CDC42EP1, SNX9, PFN1, PFN2	1800	53	19308	2.0239	1	0.608671	0.589188
														GOTERM_BP_DIRECT	GO:0043124~negative regulation of I-kappaB kinase/NF-kappaB signaling	10	0.528821	0.0545694	PPM1A, STAT1, HDAC1, USP10, GSTP1, OTUD7B, RIPK1, NAF1, SIRT1, TANK	1800	53	19308	2.0239	1	0.608671	0.589188
														GOTERM_BP_DIRECT	GO:0050862~positive regulation of T cell receptor signaling pathway	5	0.26441	0.0550968	CD81, BCL10, IKBKG, RELA, ADA	1800	16	19308	3.35208	1	0.608671	0.589188
														GOTERM_BP_DIRECT	GO:0016075~rRNA catabolic process	5	0.26441	0.0550968	EXOSC7, EXOSC6, EXOSC5, EXOSC4, DIS3	1800	16	19308	3.35208	1	0.608671	0.589188
														GOTERM_BP_DIRECT	GO:0032786~positive regulation of DNA-templated transcription, elongation	5	0.26441	0.0550968	SCAF8, SUPT16H, DDX39B, THOC1, SUPT5H	1800	16	19308	3.35208	1	0.608671	0.589188
														GOTERM_BP_DIRECT	GO:0048490~anterograde synaptic vesicle transport	5	0.26441	0.0550968	AP3M1, BLOC1S5, SNAPIN, BLOC1S3, AP3B1	1800	16	19308	3.35208	1	0.608671	0.589188
														GOTERM_BP_DIRECT	GO:0070932~histone H3 deacetylation	5	0.26441	0.0550968	SFPQ, HDAC2, HDAC1, SMARCAD1, SIRT1	1800	16	19308	3.35208	1	0.608671	0.589188
														GOTERM_BP_DIRECT	GO:0061621~canonical glycolysis	5	0.26441	0.0550968	PKM, TPI1, FOXK2, FOXK1, HK2	1800	16	19308	3.35208	1	0.608671	0.589188
														GOTERM_BP_DIRECT	GO:0016567~protein ubiquitination	58	3.06716	0.0564379	RNF14, UBE2D3, KEAP1, ARRB1, ARRB2, SH3RF1, UBE2L3, IRF2BPL, TRIM28, CDC27, RACK1, AKT1, ELOB, ARIH1, SKP1, VPS18, ATG3, USP7, USP5, ANAPC7, NOSIP, SIRT1, DDB1, RNF169, SDE2, BIRC6, VCP, UBA6, UHRF1, CUL2, UBR4, XIAP, RNF7, CBL, MALT1, CDC42, RNF113A, C18ORF25, CAND1, MED30, UBR7, UBC, RBBP6, RPS27A, RNF25, HUWE1, UBAC1, FBXO30, PML, AIMP2, OTULIN, UBE2N, UBA1, STUB1, SERGEF, SAE1, CUL4B, UBE2M	1800	496	19308	1.25433	1	0.622085	0.602174
														GOTERM_BP_DIRECT	GO:0051321~meiotic cell cycle	13	0.687467	0.0565968	MRE11, NUMA1, YTHDC2, RPA1, SMC3, SMC1A, PPP2CA, RAD51AP1, STAG2, ZW10, ZNF318, BUB3, NBN	1800	78	19308	1.78778	1	0.622438	0.602515
														GOTERM_BP_DIRECT	GO:0035855~megakaryocyte development	6	0.317292	0.0569425	MED1, MEIS1, SRF, FLNA, PTPN11, WASF2	1800	23	19308	2.79826	1	0.623444	0.603489
														GOTERM_BP_DIRECT	GO:0007088~regulation of mitotic nuclear division	6	0.317292	0.0569425	CDC42, PRMT5, CDCA2, RCC1, MKI67, KIF20B	1800	23	19308	2.79826	1	0.623444	0.603489
														GOTERM_BP_DIRECT	GO:0008033~tRNA processing	8	0.423057	0.058761	AARS1, SARS1, SSB, TP53RK, DDX1, ELP3, PUS7, GRSF1	1800	38	19308	2.25825	1	0.630636	0.61045
														GOTERM_BP_DIRECT	GO:0043653~mitochondrial fragmentation involved in apoptotic process	4	0.211528	0.058885	ATG3, BAX, VPS35, CCAR2	1800	10	19308	4.29067	1	0.630636	0.61045
														GOTERM_BP_DIRECT	GO:0070933~histone H4 deacetylation	4	0.211528	0.058885	HDAC2, HDAC1, SMARCAD1, RCOR1	1800	10	19308	4.29067	1	0.630636	0.61045
														GOTERM_BP_DIRECT	GO:0014074~response to purine-containing compound	4	0.211528	0.058885	ATF1, CREB1, ADSS2, ADA	1800	10	19308	4.29067	1	0.630636	0.61045
														GOTERM_BP_DIRECT	GO:0016574~histone ubiquitination	4	0.211528	0.058885	UHRF1, USP22, UBE2N, HUWE1	1800	10	19308	4.29067	1	0.630636	0.61045
														GOTERM_BP_DIRECT	GO:2000601~positive regulation of Arp2/3 complex-mediated actin nucleation	4	0.211528	0.058885	NCKAP1, WASL, WASF1, WASF2	1800	10	19308	4.29067	1	0.630636	0.61045
														GOTERM_BP_DIRECT	GO:0000288~nuclear-transcribed mRNA catabolic process, deadenylation-dependent decay	4	0.211528	0.058885	PDE12, CNOT1, DCPS, ZFP36L2	1800	10	19308	4.29067	1	0.630636	0.61045
														GOTERM_BP_DIRECT	GO:0070828~heterochromatin organization	4	0.211528	0.058885	HDAC2, SETDB1, SETD7, HP1BP3	1800	10	19308	4.29067	1	0.630636	0.61045
														GOTERM_BP_DIRECT	GO:0030953~astral microtubule organization	4	0.211528	0.058885	NUMA1, PDE4DIP, CLASP1, KPNB1	1800	10	19308	4.29067	1	0.630636	0.61045
														GOTERM_BP_DIRECT	GO:0036010~protein localization to endosome	4	0.211528	0.058885	AKAP11, MICALL1, WASHC2C, VPS35	1800	10	19308	4.29067	1	0.630636	0.61045
														GOTERM_BP_DIRECT	GO:0009636~response to toxic substance	14	0.740349	0.0590897	MPST, KDM5C, SRF, GSTP1, ASNS, TYMS, WAPL, SCFD1, CDK4, DHX15, BAX, NEFL, BLMH, SRSF9	1800	87	19308	1.72613	1	0.631449	0.611237
														GOTERM_BP_DIRECT	GO:0034605~cellular response to heat	10	0.528821	0.0603074	DNAJB1, DAXX, VCP, HSP90AA1, HDAC2, HSP90AB1, CLPB, IRAK1, BAG3, STUB1	1800	54	19308	1.98642	1	0.640276	0.619782
														GOTERM_BP_DIRECT	GO:0010507~negative regulation of autophagy	10	0.528821	0.0603074	GOLGA2, STAT3, NAMPT, TAB3, FOXK2, WDR6, AKT1, FOXK1, EIF4G2, EIF4G1	1800	54	19308	1.98642	1	0.640276	0.619782
														GOTERM_BP_DIRECT	GO:0060261~positive regulation of transcription initiation from RNA polymerase II promoter	10	0.528821	0.0603074	MED1, GTF2A1, MED30, TAF10, SRF, MED9, TAF6, MED4, TAF4, MED29	1800	54	19308	1.98642	1	0.640276	0.619782
														GOTERM_BP_DIRECT	GO:0030866~cortical actin cytoskeleton organization	7	0.370175	0.063262	NCKAP1, AKAP11, ROCK2, EPB41L2, LCP1, TLN1, LLGL1	1800	31	19308	2.42215	1	0.668751	0.647345
														GOTERM_BP_DIRECT	GO:0036258~multivesicular body assembly	7	0.370175	0.063262	TSG101, PDCD6IP, VTA1, VPS4A, UBAP1, VPS37B, CHMP5	1800	31	19308	2.42215	1	0.668751	0.647345
														GOTERM_BP_DIRECT	GO:0045214~sarcomere organization	8	0.423057	0.0661085	CSRP2, WDR1, SIX4, PRKAR1A, CFL2, SRF, FLNC, PLEC	1800	39	19308	2.20034	1	0.697338	0.675017
														GOTERM_BP_DIRECT	GO:0006986~response to unfolded protein	10	0.528821	0.066417	DNAJA1, DNAJB1, ERP44, HSP90AA1, HSPH1, HSP90AB1, HSPA4L, SERPINH1, HSPB1, UBXN4	1800	55	19308	1.9503	1	0.698422	0.676066
														GOTERM_BP_DIRECT	GO:0016925~protein sumoylation	9	0.475939	0.0668944	SENP6, RANBP2, UBE2I, TRIM28, NFATC2IP, UBA2, RANGAP1, SAE1, PML	1800	47	19308	2.05404	1	0.698422	0.676066
														GOTERM_BP_DIRECT	GO:2001034~positive regulation of double-strand break repair via nonhomologous end joining	5	0.26441	0.0669232	SMCHD1, FH, RIF1, PRKDC, WRAP53	1800	17	19308	3.1549	1	0.698422	0.676066
														GOTERM_BP_DIRECT	GO:0007097~nuclear migration	5	0.26441	0.0669232	CDC42, DYNC1H1, NUDC, LMNA, PAFAH1B1	1800	17	19308	3.1549	1	0.698422	0.676066
														GOTERM_BP_DIRECT	GO:0051298~centrosome duplication	5	0.26441	0.0669232	ROCK2, NDE1, CHORDC1, SASS6, CKAP5	1800	17	19308	3.1549	1	0.698422	0.676066
														GOTERM_BP_DIRECT	GO:0032436~positive regulation of proteasomal ubiquitin-dependent protein catabolic process	13	0.687467	0.0715602	PSMD10, VCP, USP5, RNF14, KEAP1, HSPBP1, SH3RF1, HECTD1, RACK1, AKT1, STUB1, ELOB, ARIH1	1800	81	19308	1.72156	1	0.720669	0.697601
														GOTERM_BP_DIRECT	GO:1904261~positive regulation of basement membrane assembly involved in embryonic body morphogenesis	3	0.158646	0.0717159	DAG1, CLASP1, CLASP2	1800	5	19308	6.436	1	0.720669	0.697601
														GOTERM_BP_DIRECT	GO:0040001~establishment of mitotic spindle localization	3	0.158646	0.0717159	CLASP1, KPNB1, CLASP2	1800	5	19308	6.436	1	0.720669	0.697601
														GOTERM_BP_DIRECT	GO:0008652~cellular amino acid biosynthetic process	3	0.158646	0.0717159	PYCR1, PYCR2, BCAT1	1800	5	19308	6.436	1	0.720669	0.697601
														GOTERM_BP_DIRECT	GO:2000757~negative regulation of peptidyl-lysine acetylation	3	0.158646	0.0717159	HDAC2, HDAC1, SIRT1	1800	5	19308	6.436	1	0.720669	0.697601
														GOTERM_BP_DIRECT	GO:0000466~maturation of 5.8S rRNA from tricistronic rRNA transcript (SSU-rRNA, 5.8S rRNA, LSU-rRNA)	3	0.158646	0.0717159	BOP1, WDR12, FTSJ3	1800	5	19308	6.436	1	0.720669	0.697601
														GOTERM_BP_DIRECT	GO:0019640~glucuronate catabolic process to xylulose 5-phosphate	3	0.158646	0.0717159	DCXR, AKR1A1, SORD	1800	5	19308	6.436	1	0.720669	0.697601
														GOTERM_BP_DIRECT	GO:0061732~mitochondrial acetyl-CoA biosynthetic process from pyruvate	3	0.158646	0.0717159	PDHA1, PDHB, DLD	1800	5	19308	6.436	1	0.720669	0.697601
														GOTERM_BP_DIRECT	GO:0075525~viral translational termination-reinitiation	3	0.158646	0.0717159	EIF3L, EIF3G, EIF3B	1800	5	19308	6.436	1	0.720669	0.697601
														GOTERM_BP_DIRECT	GO:0060789~hair follicle placode formation	3	0.158646	0.0717159	HDAC2, HDAC1, GNAS	1800	5	19308	6.436	1	0.720669	0.697601
														GOTERM_BP_DIRECT	GO:0090235~regulation of metaphase plate congression	3	0.158646	0.0717159	DYNC1H1, SPAG5, NUMA1	1800	5	19308	6.436	1	0.720669	0.697601
														GOTERM_BP_DIRECT	GO:0098534~centriole assembly	3	0.158646	0.0717159	RBM14, NUP62, E2F4	1800	5	19308	6.436	1	0.720669	0.697601
														GOTERM_BP_DIRECT	GO:0043039~tRNA aminoacylation	3	0.158646	0.0717159	QARS1, DARS2, YARS2	1800	5	19308	6.436	1	0.720669	0.697601
														GOTERM_BP_DIRECT	GO:0019509~L-methionine salvage from methylthioadenosine	3	0.158646	0.0717159	MTAP, APIP, MRI1	1800	5	19308	6.436	1	0.720669	0.697601
														GOTERM_BP_DIRECT	GO:0060338~regulation of type I interferon-mediated signaling pathway	3	0.158646	0.0717159	HSP90AB1, CDC37, PTPN11	1800	5	19308	6.436	1	0.720669	0.697601
														GOTERM_BP_DIRECT	GO:0035617~stress granule disassembly	3	0.158646	0.0717159	VCP, KIF5B, KLC1	1800	5	19308	6.436	1	0.720669	0.697601
														GOTERM_BP_DIRECT	GO:0032263~GMP salvage	3	0.158646	0.0717159	ADK, HPRT1, ADA	1800	5	19308	6.436	1	0.720669	0.697601
														GOTERM_BP_DIRECT	GO:0007094~mitotic spindle assembly checkpoint	7	0.370175	0.0719934	CENPF, IK, ZW10, BUB1B, TTK, BUB3, TRIP13	1800	32	19308	2.34646	1	0.720669	0.697601
														GOTERM_BP_DIRECT	GO:0001578~microtubule bundle formation	7	0.370175	0.0719934	NUMA1, MAP1S, MAP1B, AAAS, MAPRE1, CLASP1, CDK5RAP2	1800	32	19308	2.34646	1	0.720669	0.697601
														GOTERM_BP_DIRECT	GO:0070536~protein K63-linked deubiquitination	7	0.370175	0.0719934	OTUD4, BABAM1, OTUD5, USP7, PSMD14, OTUD7B, STAMBP	1800	32	19308	2.34646	1	0.720669	0.697601
														GOTERM_BP_DIRECT	GO:0007339~binding of sperm to zona pellucida	8	0.423057	0.0739842	CCT2, PRKAR2A, TCP1, VDAC2, UBAP2L, CCT8, CCT7, CCT4	1800	40	19308	2.14533	1	0.737931	0.714311
														GOTERM_BP_DIRECT	GO:0006635~fatty acid beta-oxidation	9	0.475939	0.0740257	HADHB, ACAA2, ECHS1, ECI1, ECI2, ECHDC1, ACADM, HSD17B10, ACAT2	1800	48	19308	2.01125	1	0.737931	0.714311
														GOTERM_BP_DIRECT	GO:0033554~cellular response to stress	4	0.211528	0.0755232	PRDX2, PRDX4, REL, RELA	1800	11	19308	3.90061	1	0.737931	0.714311
														GOTERM_BP_DIRECT	GO:0009651~response to salt stress	4	0.211528	0.0755232	HSP90AA1, HSP90AB1, BAX, TP53	1800	11	19308	3.90061	1	0.737931	0.714311
														GOTERM_BP_DIRECT	GO:1902036~regulation of hematopoietic stem cell differentiation	4	0.211528	0.0755232	YTHDF2, PRKDC, EIF2AK2, PUS7	1800	11	19308	3.90061	1	0.737931	0.714311
														GOTERM_BP_DIRECT	GO:0031062~positive regulation of histone methylation	4	0.211528	0.0755232	RNF20, CHTOP, SIRT1, RRP8	1800	11	19308	3.90061	1	0.737931	0.714311
														GOTERM_BP_DIRECT	GO:0009165~nucleotide biosynthetic process	4	0.211528	0.0755232	PRPSAP1, PRPS1, PRPSAP2, PNP	1800	11	19308	3.90061	1	0.737931	0.714311
														GOTERM_BP_DIRECT	GO:1900246~positive regulation of RIG-I signaling pathway	4	0.211528	0.0755232	ANKRD17, USP15, ZC3HAV1, PUM1	1800	11	19308	3.90061	1	0.737931	0.714311
														GOTERM_BP_DIRECT	GO:0032790~ribosome disassembly	4	0.211528	0.0755232	MCTS1, GFM2, DENR, ASCC2	1800	11	19308	3.90061	1	0.737931	0.714311
														GOTERM_BP_DIRECT	GO:0008090~retrograde axonal transport	4	0.211528	0.0755232	DYNC1H1, SNAPIN, NEFL, PAFAH1B1	1800	11	19308	3.90061	1	0.737931	0.714311
														GOTERM_BP_DIRECT	GO:0061061~muscle structure development	4	0.211528	0.0755232	PDLIM1, PDLIM5, PDLIM4, PDLIM7	1800	11	19308	3.90061	1	0.737931	0.714311
														GOTERM_BP_DIRECT	GO:0006301~postreplication repair	4	0.211528	0.0755232	MSH2, UBE2N, UBE2V1, RAD18	1800	11	19308	3.90061	1	0.737931	0.714311
														GOTERM_BP_DIRECT	GO:0036211~protein modification process	13	0.687467	0.0770647	ERO1A, UBE2I, PRKDC, RPN1, UBE2D3, AP3B1, PLOD2, RABGGTA, UBE2L3, PPP4R2, UBA3, TTLL12, UBE2M	1800	82	19308	1.70057	1	0.746599	0.722702
														GOTERM_BP_DIRECT	GO:0048589~developmental growth	6	0.317292	0.0771714	SRF, TBCE, EIF4H, GNAS, TYMS, GLI2	1800	25	19308	2.5744	1	0.746599	0.722702
														GOTERM_BP_DIRECT	GO:0007569~cell aging	6	0.317292	0.0771714	NPM1, WRN, NUP62, PDCD4, SIRT1, TP53	1800	25	19308	2.5744	1	0.746599	0.722702
														GOTERM_BP_DIRECT	GO:0045445~myoblast differentiation	6	0.317292	0.0771714	DDX17, BCL9, MBNL1, LGALS1, MAML1, PLEC	1800	25	19308	2.5744	1	0.746599	0.722702
														GOTERM_BP_DIRECT	GO:0035521~monoubiquitinated histone deubiquitination	6	0.317292	0.0771714	SF3B3, TAF10, USP22, TAF6, TAF4, SUPT7L	1800	25	19308	2.5744	1	0.746599	0.722702
														GOTERM_BP_DIRECT	GO:0046777~protein autophosphorylation	24	1.26917	0.0782093	CAMK2B, CAD, DYRK1A, STK39, NME2, EIF2AK2, TTK, VRK1, PASK, CAMKK2, FER, STK33, EEF2K, SLK, IRAK1, TRIM28, STK24, WNK1, PEAK1, CHEK2, STK26, AKT1, RIPK1, CSK	1800	181	19308	1.42232	1	0.755151	0.73098
														GOTERM_BP_DIRECT	GO:0051123~RNA polymerase II transcriptional preinitiation complex assembly	10	0.528821	0.079764	MED1, GTF2A1, DR1, MED30, TAF10, MED9, TAF6, MED4, TAF4, MED29	1800	57	19308	1.88187	1	0.759966	0.735641
														GOTERM_BP_DIRECT	GO:0051489~regulation of filopodium assembly	5	0.26441	0.0799475	CDC42, FXR1, FXR2, STAU2, FMR1	1800	18	19308	2.97963	1	0.759966	0.735641
														GOTERM_BP_DIRECT	GO:2000059~negative regulation of protein ubiquitination involved in ubiquitin-dependent protein catabolic process	5	0.26441	0.0799475	RPL5, CSNK2A1, RPL23, SGTA, PML	1800	18	19308	2.97963	1	0.759966	0.735641
														GOTERM_BP_DIRECT	GO:0010569~regulation of double-strand break repair via homologous recombination	5	0.26441	0.0799475	RAD51AP1, SETD2, PPP4R2, FIGNL1, TERF2IP	1800	18	19308	2.97963	1	0.759966	0.735641
														GOTERM_BP_DIRECT	GO:0007076~mitotic chromosome condensation	5	0.26441	0.0799475	NCAPH2, NCAPG, NCAPD2, NCAPH, SMC2	1800	18	19308	2.97963	1	0.759966	0.735641
														GOTERM_BP_DIRECT	GO:0051642~centrosome localization	5	0.26441	0.0799475	RANBP2, DYNC1LI2, NDE1, KIF5B, NUBP1	1800	18	19308	2.97963	1	0.759966	0.735641
														GOTERM_BP_DIRECT	GO:0045190~isotype switching	5	0.26441	0.0799475	MSH6, EXOSC6, MSH2, NBN, EXOSC3	1800	18	19308	2.97963	1	0.759966	0.735641
														GOTERM_BP_DIRECT	GO:0048384~retinoic acid receptor signaling pathway	5	0.26441	0.0799475	SP100, SNW1, ACTN4, PML, CRKL	1800	18	19308	2.97963	1	0.759966	0.735641
														GOTERM_BP_DIRECT	GO:0033574~response to testosterone	8	0.423057	0.0823881	HOXA10, MTAP, NASP, CDK4, CAD, HOXD13, CBL, NME1	1800	41	19308	2.09301	1	0.781651	0.756632
														GOTERM_BP_DIRECT	GO:0042147~retrograde transport, endosome to Golgi	13	0.687467	0.0828311	CLTC, WASHC2C, VPS26B, GGA1, SNX1, SNX2, UBE2O, STX5, VPS35, RAB6A, SNX5, SNX6, VAMP3	1800	83	19308	1.68008	1	0.784337	0.759232
														GOTERM_BP_DIRECT	GO:0045109~intermediate filament organization	11	0.581703	0.0838997	DSP, KRT17, KRT79, NEFL, NEFM, EPPK1, VIM, KRT85, INA, AGFG1, PLEC	1800	66	19308	1.78778	1	0.792925	0.767545
														GOTERM_BP_DIRECT	GO:0072583~clathrin-dependent endocytosis	6	0.317292	0.0885543	GAK, CANX, CLTC, AP2A1, AP2B1, PICALM	1800	26	19308	2.47538	1	0.833702	0.807016
														GOTERM_BP_DIRECT	GO:0007062~sister chromatid cohesion	6	0.317292	0.0885543	MRE11, STAG2, MCMBP, SMC1A, SMC3, PHB2	1800	26	19308	2.47538	1	0.833702	0.807016
														GOTERM_BP_DIRECT	GO:0031175~neuron projection development	18	0.951877	0.0910035	SNAPIN, PRMT1, SEPTIN2, SRF, TNC, HMGB1, BLOC1S5, VAPA, MICALL1, BLOC1S3, PHGDH, MAP4, VIM, NCDN, ATXN10, RAB6A, HDGFL3, CUL4B	1800	129	19308	1.49674	1	0.852425	0.82514
														GOTERM_BP_DIRECT	GO:0097421~liver regeneration	8	0.423057	0.0913171	PRMT5, RAP1A, PCNA, SRSF1, SRSF5, TYMS, GFER, RPL19	1800	42	19308	2.04317	1	0.852425	0.82514
														GOTERM_BP_DIRECT	GO:0042594~response to starvation	8	0.423057	0.0913171	ADSL, CAD, FOXK2, FOXK1, ACADM, CBL, FOXO3, PCK2	1800	42	19308	2.04317	1	0.852425	0.82514
														GOTERM_BP_DIRECT	GO:0021510~spinal cord development	7	0.370175	0.0914119	MPST, BAG3, DPYSL2, ACTL6A, NEFL, AKT1, PHGDH	1800	34	19308	2.20843	1	0.852425	0.82514
														GOTERM_BP_DIRECT	GO:0045648~positive regulation of erythrocyte differentiation	7	0.370175	0.0914119	MED1, STAT1, PRKDC, PRMT1, STAT3, ANKRD54, FOXO3	1800	34	19308	2.20843	1	0.852425	0.82514
														GOTERM_BP_DIRECT	GO:0090309~positive regulation of methylation-dependent chromatin silencing	4	0.211528	0.093966	ATF7IP, DNMT1, TRIM28, SETDB1	1800	12	19308	3.57556	1	0.853365	0.82605
														GOTERM_BP_DIRECT	GO:0042770~signal transduction in response to DNA damage	4	0.211528	0.093966	STK33, CHEK2, NBN, BID	1800	12	19308	3.57556	1	0.853365	0.82605
														GOTERM_BP_DIRECT	GO:0034501~protein localization to kinetochore	4	0.211528	0.093966	IK, ZW10, TTK, BUB3	1800	12	19308	3.57556	1	0.853365	0.82605
														GOTERM_BP_DIRECT	GO:0051639~actin filament network formation	4	0.211528	0.093966	CARMIL2, ACTN1, PLS3, LCP1	1800	12	19308	3.57556	1	0.853365	0.82605
														GOTERM_BP_DIRECT	GO:0006739~NADP metabolic process	4	0.211528	0.093966	G6PD, IDH1, DCXR, IDH2	1800	12	19308	3.57556	1	0.853365	0.82605
														GOTERM_BP_DIRECT	GO:0006183~GTP biosynthetic process	4	0.211528	0.093966	IMPDH1, IMPDH2, NME2, NME1	1800	12	19308	3.57556	1	0.853365	0.82605
														GOTERM_BP_DIRECT	GO:0031023~microtubule organizing center organization	4	0.211528	0.093966	CLASP1, CLASP2, PAFAH1B1, CDK5RAP2	1800	12	19308	3.57556	1	0.853365	0.82605
														GOTERM_BP_DIRECT	GO:0045793~positive regulation of cell size	4	0.211528	0.093966	HSP90AA1, HSP90AB1, CDK4, AMOT	1800	12	19308	3.57556	1	0.853365	0.82605
														GOTERM_BP_DIRECT	GO:0044818~mitotic G2/M transition checkpoint	5	0.26441	0.0941224	BABAM1, RAD50, MRE11, INTS3, NBN	1800	19	19308	2.82281	1	0.853365	0.82605
														GOTERM_BP_DIRECT	GO:0097202~activation of cysteine-type endopeptidase activity	5	0.26441	0.0941224	CYFIP2, ASPH, RIPK2, FADD, LGMN	1800	19	19308	2.82281	1	0.853365	0.82605
														GOTERM_BP_DIRECT	GO:0031065~positive regulation of histone deacetylation	5	0.26441	0.0941224	SAP30BP, SIRT1, TP53, RRP8, PML	1800	19	19308	2.82281	1	0.853365	0.82605
														GOTERM_BP_DIRECT	GO:0045618~positive regulation of keratinocyte differentiation	5	0.26441	0.0941224	MED1, FOXC1, NUMA1, NCOA3, NME2	1800	19	19308	2.82281	1	0.853365	0.82605
														GOTERM_BP_DIRECT	GO:0002098~tRNA wobble uridine modification	5	0.26441	0.0941224	CTU2, ELP1, ELP2, ELP3, GTPBP3	1800	19	19308	2.82281	1	0.853365	0.82605
														GOTERM_BP_DIRECT	GO:2000786~positive regulation of autophagosome assembly	5	0.26441	0.0941224	SH3GLB1, RAB3GAP2, PIP4K2B, PIP4K2C, RAB3GAP1	1800	19	19308	2.82281	1	0.853365	0.82605
														GOTERM_BP_DIRECT	GO:0008156~negative regulation of DNA replication	5	0.26441	0.0941224	PDS5A, TP53, WAPL, GTPBP4, S100A11	1800	19	19308	2.82281	1	0.853365	0.82605
														GOTERM_BP_DIRECT	GO:0010629~negative regulation of gene expression	37	1.95664	0.0950609	DNMT1, TMF1, PRKAA2, ROCK2, CELF1, HDAC1, SNX12, INPPL1, CHD4, PARK7, CRKL, CCNB1, CPNE1, RACK1, AKT1, ANXA7, VPS35, SMAD2, DAXX, SETDB1, ZNF281, STAT3, PAWR, DICER1, MIF, SIRT1, NFKB1, NME1, CREB1, TFAP4, PRKAR1A, REL, ERP29, TARDBP, RCOR1, LGMN, PICALM	1800	309	19308	1.28442	1	0.860284	0.832748
														GOTERM_BP_DIRECT	GO:1900087~positive regulation of G1/S transition of mitotic cell cycle	9	0.475939	0.098062	ANKRD17, DDX3X, APEX1, CPSF3, RDX, SASS6, AKT1, CUL4B, EIF4G1	1800	51	19308	1.89294	1	0.860635	0.833088
														GOTERM_BP_DIRECT	GO:0034097~response to cytokine	9	0.475939	0.098062	SP100, JUN, STAT1, SRF, REL, TYMS, RELA, PML, NFKB2	1800	51	19308	1.89294	1	0.860635	0.833088
														GOTERM_BP_DIRECT	GO:0006890~retrograde vesicle-mediated transport, Golgi to ER	9	0.475939	0.098062	COPB2, COPA, SCFD1, ZW10, HTT, SEC22B, RAB6A, COPZ1, ARCN1	1800	51	19308	1.89294	1	0.860635	0.833088
