# Supplementary material for: Tissue-specific O-GlcNAcylation profiling identifies substrates in translational machinery in Drosophila mushroom body contributing to olfactory learning
Source: eLife. 2024 Apr 15;13:e91269. doi: 10.7554/eLife.91269 (PMC11018347; doi:10.7554/eLife.91269)
Supplement: Figure 3—source data 3. [file elife-91269-fig3-data3.zip › Figure 3-source data3/Figure 3-source data3.xlsx.xlsx]

## Sheet: B
Figure 3B

## Sheet: D
Figure 3D
	Brain-neuron	Mushroom body	Antennal lobe	Optic lobe	Ellipsoid body
Number of O-GlcNAcylated proteins	491	455	377	234	289

## Sheet: E
Figure 3E
Gene Ontology (GO) enrichment analysis of O-GlcNAcylated protein candidates detected in the mushroom body
Category	Term	Count	%	PValue	Genes	List Total	Pop Hits	Pop Total	Fold Enrichment	Bonferroni	Benjamini	FDR
GOTERM_BP_DIRECT	GO:0002181~cytoplasmic translation	46	11.3861	5.51999e-39	RPL4, RPL30, RPL3, RPL32, RPL12, RPL10AB, RPLP0, RPL11, RPL34A, RPL34B, RPL8, RPL6, RPL7, RPS17, RPS16, RPS18, 128UP, RPL14, RPL36, RPL13, RPL35, RPS30, RPL18, RPL17, RPS13, RPS12, RPS19A, RPL7-LIKE, RPS9, RPS8, RPS6, RPS5A, RPL13A, RPL23A, RPS26, RPS15AB, RPS14B, RPS29, RPS10B, RPL27A, RPL37A, RPL24, RPL27, RPS28B, RPS24, RPS23	387	101	10968	12.9078	6.06095e-36	6.06095e-36	5.90639e-36
GOTERM_BP_DIRECT	GO:0006413~translational initiation	15	3.71287	3.04281e-10	EIF5B, EIF2BETA, EIF2ALPHA, MIF2, EIF2BDELTA, EIF3K, EIF2BGAMMA, EIF3L, EIF3I, EIF3H, EIF3E, EIF3C, EIF3A, EIF3B, EIF4G1	387	46	10968	9.24166	3.34101e-07	1.6705e-07	1.6279e-07
GOTERM_BP_DIRECT	GO:0006457~protein folding	19	4.70297	9.60522e-10	SHV, CCT3, TRAP1, CCT2, CCT1, GP93, DNAJ-1, DROJ2, P23, ERP44, HSC70-5, ZDA, HSC70-1, CCT8, CCT7, CCT6, HSP83, CCT5, CCT4	387	87	10968	6.18943	1.05465e-06	3.51551e-07	3.42586e-07
GOTERM_BP_DIRECT	GO:0001732~formation of cytoplasmic translation initiation complex	10	2.47525	2.77184e-09	EIF3M, EIF3K, EIF3L, EIF3I, EIF3H, EIF3E, EIF2BETA, EIF3C, EIF3A, EIF3B	387	18	10968	15.745	3.04348e-06	7.60871e-07	7.41468e-07
GOTERM_BP_DIRECT	GO:0006412~translation	46	11.3861	1.24052e-07	RPL4, RPL3, RPL32, RPL12, RPL10AB, RPL11, RPL34A, RPL34B, MRPL55, MRPL2, RPS17, RPS16, RPS18, RPL14, RPL36, RPL13, RPL35, RPS30, RPL18, RPL17, RPS13, EEF1ALPHA2, RPS12, RPS19A, RPS9, RPS8, RPS6, RPS5A, MRPS21, RPL13A, RPL23A, MRPS7, RPS26, RPS15AB, RPS14B, EIF3M, RPS29, RPL27A, RPL37A, RPL24, RPL27, ERF3, RPS28B, RPS24, RPS23, EIF4G1	387	555	10968	2.34899	0.0001362	2.72418e-05	2.65471e-05
GOTERM_BP_DIRECT	GO:0000027~ribosomal large subunit assembly	8	1.9802	5.50604e-07	CG1785, RPL3, RPLP0, PPAN, RPL24, RPL23A, RPL6, CG11583	387	16	10968	14.1705	0.00060438	0.00010076	9.8191e-05
GOTERM_BP_DIRECT	GO:0006364~rRNA processing	11	2.72277	5.43254e-05	NOP56, CG1542, NOP5, CG1785, CG7137, POP1, PPAN, BKA, CG3817, AIS, CG11583	387	62	10968	5.02826	0.0579067	0.00852133	0.00830403
GOTERM_BP_DIRECT	GO:0045899~positive regulation of RNA polymerase II transcriptional preinitiation complex assembly	5	1.23762	9.44887e-05	RPT6, RPT4, RPT5, RPT3, RPT1	387	8	10968	17.7132	0.0985525	0.0129686	0.0126379
GOTERM_BP_DIRECT	GO:0045451~pole plasm oskar mRNA localization	9	2.22772	0.000107634	RUMP, CHIC, EXU, RAB6, SQD, KHC, LOST, HRB27C, CHC	387	43	10968	5.93186	0.111471	0.0131313	0.0127965
GOTERM_BP_DIRECT	GO:0016192~vesicle-mediated transport	16	3.9604	0.000205174	ARF4, RAB5, RAB6, G, GDI, RAB32, AP-1-2BETA, ROP, GAMMACOP, RAB1, HSC70-1, RAB2, HSP68, AP-2MU, AP-1MU, CHC	387	147	10968	3.08474	0.201726	0.0225281	0.0219536
GOTERM_BP_DIRECT	GO:0042254~ribosome biogenesis	7	1.73267	0.000231224	NOP56, NON1, RPLP0, SURF6, RPL34A, RPL34B, AIS	387	26	10968	7.63029	0.224241	0.0230804	0.0224918
GOTERM_BP_DIRECT	GO:0007527~adult somatic muscle development	6	1.48515	0.000308431	UNC-89, CORA, CORO, HTS, FLN, SPLY	387	18	10968	9.44703	0.287311	0.0282215	0.0275018
GOTERM_BP_DIRECT	GO:0006886~intracellular protein transport	15	3.71287	0.000352499	ARF4, BETACOP, RAB5, RAB6, G, AP-2ALPHA, RAB32, AP-1-2BETA, ROP, GAMMACOP, NINAC, RAB1, AP-2MU, AP-1MU, CHC	387	138	10968	3.08055	0.320985	0.0297726	0.0290134
GOTERM_BP_DIRECT	GO:0006120~mitochondrial electron transport, NADH to ubiquinone	6	1.48515	0.00040659	ND-B14.5B, ND-23, ND-24, ND-49, ND-51, ND-42	387	19	10968	8.94982	0.360153	0.0299701	0.0292058
GOTERM_BP_DIRECT	GO:0035041~sperm chromatin decondensation	5	1.23762	0.000409427	NAP1, DHD, NLP, NPH, P32	387	11	10968	12.8823	0.362144	0.0299701	0.0292058
GOTERM_BP_DIRECT	GO:1902600~hydrogen ion transmembrane transport	9	2.22772	0.000707686	VHAAC39-1, VHA44, ATPSYND, VHA68-2, VHASFD, ATPSYNG, VHA68-1, ATPSYNO, VHA26	387	56	10968	4.55482	0.540361	0.0485649	0.0473265
GOTERM_BP_DIRECT	GO:0007601~visual perception	9	2.22772	0.00112804	SIF, GBETA76C, DOA, NINAC, RDGA, INAD, ARR1, RHO1, RTP	387	60	10968	4.25116	0.71041	0.0728582	0.0710003
GOTERM_BP_DIRECT	GO:0008340~determination of adult lifespan	16	3.9604	0.00122567	ATPSYND, MTPBETA, RPN1, G, SOD2, SOD1, MTPALPHA, WDB, VHASFD, SAM-S, HSP27, HSP68, PRX5, 14-3-3EPSILON, LEVY, ND-20	387	174	10968	2.60608	0.739881	0.0747662	0.0728596
GOTERM_BP_DIRECT	GO:0032981~mitochondrial respiratory chain complex I assembly	7	1.73267	0.00145342	ND-PDSW, ND-B14.5B, ND-23, ND-B17.2, ND-18, ND-B16.6, ND-20	387	36	10968	5.51077	0.7975	0.0755707	0.0736436
GOTERM_BP_DIRECT	GO:0006414~translational elongation	5	1.23762	0.00151417	MEFTS, MEFTU2, EEF1BETA, EEF5, EEF1ALPHA2	387	15	10968	9.44703	0.810585	0.0755707	0.0736436
GOTERM_BP_DIRECT	GO:0016059~deactivation of rhodopsin mediated signaling	5	1.23762	0.00151417	GBETA76C, NINAC, RDGA, INAD, ARR1	387	15	10968	9.44703	0.810585	0.0755707	0.0736436
GOTERM_BP_DIRECT	GO:0006122~mitochondrial electron transport, ubiquinol to cytochrome c	5	1.23762	0.00151417	UQCR-6.4, UQCR-14, OX, RFESP, CYT-C1	387	15	10968	9.44703	0.810585	0.0755707	0.0736436
GOTERM_BP_DIRECT	GO:0006164~purine nucleotide biosynthetic process	4	0.990099	0.00212257	PRAT2, PRPS, PUG, PFAS	387	8	10968	14.1705	0.903001	0.10133	0.0987456
GOTERM_BP_DIRECT	GO:0000028~ribosomal small subunit assembly	5	1.23762	0.00249687	RPS14B, RPS5A, RPS28B, MRPS7, RPS19A	387	17	10968	8.33561	0.935751	0.114232	0.111319
GOTERM_BP_DIRECT	GO:0042273~ribosomal large subunit biogenesis	5	1.23762	0.00312214	NON1, CG1542, RPL14, SURF6, NS1	387	18	10968	7.87252	0.967725	0.137124	0.133628
GOTERM_BP_DIRECT	GO:1904886~beta-catenin destruction complex disassembly	3	0.742574	0.00361989	FLW, PP1ALPHA-96A, PP1-87B	387	3	10968	28.3411	0.981349	0.145074	0.141374
GOTERM_BP_DIRECT	GO:0030036~actin cytoskeleton organization	9	2.22772	0.00366204	SIF, BETA-SPEC, ALPHA-SPEC, MLP84B, SHOT, LARK, TRAL, RHO1, MLP60A	387	72	10968	3.54264	0.982195	0.145074	0.141374
GOTERM_BP_DIRECT	GO:0007059~chromosome segregation	7	1.73267	0.00369952	FLW, PP2A-29B, WDB, DP1, PP1-87B, TOP1, MTS	387	43	10968	4.61367	0.982916	0.145074	0.141374
GOTERM_BP_DIRECT	GO:0045879~negative regulation of smoothened signaling pathway	8	1.9802	0.00405453	FLW, PP2A-29B, SGG, WDB, GBETA76C, PP1ALPHA-96A, TER94, MTS	387	58	10968	3.90912	0.988448	0.153193	0.149286
GOTERM_BP_DIRECT	GO:0046034~ATP metabolic process	4	0.990099	0.00431541	ATPSYND, VHA68-2, AK1, VHA68-1	387	10	10968	11.3364	0.991336	0.153193	0.149286
GOTERM_BP_DIRECT	GO:0007409~axonogenesis	8	1.9802	0.00446464	TSR, RAB5, BETA-SPEC, KHC, BEN, FUTSCH, FAX, SHOT	387	59	10968	3.84286	0.992651	0.153193	0.149286
GOTERM_BP_DIRECT	GO:0000226~microtubule cytoskeleton organization	8	1.9802	0.00446464	BETATUB97EF, ALPHATUB85E, ANK2, FUTSCH, TER94, SHOT, MTS, TRAL	387	59	10968	3.84286	0.992651	0.153193	0.149286
GOTERM_BP_DIRECT	GO:0006897~endocytosis	9	2.22772	0.00471288	RAB5, SHI, G, PAST1, AP-2ALPHA, AP-2MU, ARR1, RHO1, CHC	387	75	10968	3.40093	0.994411	0.155859	0.151884
GOTERM_BP_DIRECT	GO:0042026~protein refolding	6	1.48515	0.00483646	HSC70-5, HSP27, HSC70-1, HSP68, HSP23, DROJ2	387	32	10968	5.31395	0.995123	0.155859	0.151884
GOTERM_BP_DIRECT	GO:0043161~proteasome-mediated ubiquitin-dependent protein catabolic process	11	2.72277	0.00499333	USP14, RPN2, RPT6, RPN1, RPT4, RPT5, RPT2, RPT3, TER94, RPT1, RPN9	387	109	10968	2.86011	0.995899	0.155859	0.151884
GOTERM_BP_DIRECT	GO:0030707~ovarian follicle cell development	9	2.22772	0.00511012	ME31B, SGG, CCT1, ROP, SHI, RPT4, SCRIB, AP-2ALPHA, EIF3B	387	76	10968	3.35618	0.996395	0.155859	0.151884
GOTERM_BP_DIRECT	GO:0007317~regulation of pole plasm oskar mRNA localization	5	1.23762	0.00667952	ROP, EXU, KHC, TER94, BIC	387	22	10968	6.44116	0.999363	0.198219	0.193165
GOTERM_BP_DIRECT	GO:0002183~cytoplasmic translational initiation	3	0.742574	0.00707126	EIF3M, EIF2BGAMMA, EIF3I	387	4	10968	21.2558	0.999587	0.204322	0.199112
GOTERM_BP_DIRECT	GO:0042274~ribosomal small subunit biogenesis	4	0.990099	0.00750781	RPS9, L(1)G0020, CG9004, SURF6	387	12	10968	9.44703	0.999745	0.211374	0.205983
GOTERM_BP_DIRECT	GO:0090263~positive regulation of canonical Wnt signaling pathway	7	1.73267	0.0103882	FLW, CTBP, PP1ALPHA-96A, PP1-87B, APOLPP, MTS, RPS12	387	53	10968	3.74316	0.99999	0.277964	0.270875
GOTERM_BP_DIRECT	GO:0046718~viral entry into host cell	5	1.23762	0.0106325	AP-1-2BETA, ARF4, RAB5, SHI, RAB2	387	25	10968	5.66822	0.999992	0.277964	0.270875
GOTERM_BP_DIRECT	GO:0045727~positive regulation of translation	5	1.23762	0.0106325	DP1, HRB27C, VAS, PABP, UPF3	387	25	10968	5.66822	0.999992	0.277964	0.270875
GOTERM_BP_DIRECT	GO:0006085~acetyl-CoA biosynthetic process	3	0.742574	0.0115119	ACCOAS, ATPCL, ACAT1	387	5	10968	17.0047	0.999997	0.293955	0.286459
GOTERM_BP_DIRECT	GO:0033227~dsRNA transport	5	1.23762	0.0122242	VHASFD, SRP72, NINAC, AP-2MU, CHC	387	26	10968	5.45021	0.999999	0.298272	0.290665
GOTERM_BP_DIRECT	GO:0016199~axon midline choice point recognition	5	1.23762	0.0122242	SLI, BETA-SPEC, EIF2BETA, ALPHA-SPEC, SHOT	387	26	10968	5.45021	0.999999	0.298272	0.290665
GOTERM_BP_DIRECT	GO:0032543~mitochondrial translation	9	2.22772	0.0129268	MRPL53, MRPL2, MRPL16, MRPS21, MRPL48, MIF2, MRPS7, MRPL46, MRPL55	387	89	10968	2.86595	0.999999	0.308557	0.300689
GOTERM_BP_DIRECT	GO:0048477~oogenesis	17	4.20792	0.0139222	RAB5, HTS, SQD, BEL, PPAN, VAS, MTS, SGG, HFP, PAST1, PP1-87B, PABP, TOP1, TER94, HSP83, CTP, TIMP	387	247	10968	1.9506	1	0.325246	0.316952
GOTERM_BP_DIRECT	GO:0009060~aerobic respiration	4	0.990099	0.01722	ND-23, UQCR-14, OX, ND-20	387	16	10968	7.08527	1	0.386499	0.376643
GOTERM_BP_DIRECT	GO:0006338~chromatin remodeling	8	1.9802	0.0172481	CTBP, NAP1, NLP, MI-2, NPH, TOP1, P32, HEL25E	387	76	10968	2.98327	1	0.386499	0.376643
GOTERM_BP_DIRECT	GO:0035159~regulation of tube length, open tracheal system	5	1.23762	0.0178841	NRV2, MMP1, VARI, RHO1, CHC	387	29	10968	4.88639	1	0.392736	0.38272
GOTERM_BP_DIRECT	GO:0006189~'de novo' IMP biosynthetic process	3	0.742574	0.0230708	PRAT2, PAICS, PFAS	387	7	10968	12.1462	1	0.496701	0.484035
GOTERM_BP_DIRECT	GO:0048489~synaptic vesicle transport	4	0.990099	0.0238256	ROP, SHI, KHC, AP-2ALPHA	387	18	10968	6.29802	1	0.497677	0.484986
GOTERM_BP_DIRECT	GO:0007602~phototransduction	6	1.48515	0.0240227	RAB6, GBETA76C, NINAC, RDGA, INAD, RTP	387	47	10968	3.61801	1	0.497677	0.484986
GOTERM_BP_DIRECT	GO:0010508~positive regulation of autophagy	5	1.23762	0.0249435	AP-1-2BETA, SHI, DOA, AP-2ALPHA, CHC	387	32	10968	4.42829	1	0.507185	0.494251
GOTERM_BP_DIRECT	GO:0008103~oocyte microtubule cytoskeleton polarization	4	0.990099	0.0275717	RAB6, KHC, 14-3-3EPSILON, CHC	387	19	10968	5.96654	1	0.548304	0.534322
GOTERM_BP_DIRECT	GO:0009408~response to heat	7	1.73267	0.0281721	HRB87F, TRAP1, DNAJ-1, HSP27, HSP23, HSP83, DROJ2	387	66	10968	3.00587	1	0.548304	0.534322
GOTERM_BP_DIRECT	GO:0031623~receptor internalization	3	0.742574	0.0300536	SHI, AP-2ALPHA, CHC	387	8	10968	10.6279	1	0.548304	0.534322
GOTERM_BP_DIRECT	GO:0019094~pole plasm mRNA localization	3	0.742574	0.0300536	SQD, LOST, HSP83	387	8	10968	10.6279	1	0.548304	0.534322
GOTERM_BP_DIRECT	GO:0035149~lumen formation, open tracheal system	5	1.23762	0.0304613	CCT3, VHA68-2, GAMMACOP, SHOT, RHO1	387	34	10968	4.16781	1	0.548304	0.534322
GOTERM_BP_DIRECT	GO:0030866~cortical actin cytoskeleton organization	5	1.23762	0.0304613	GALPHAO, ARPC2, SHI, FIM, RHO1	387	34	10968	4.16781	1	0.548304	0.534322
GOTERM_BP_DIRECT	GO:0032482~Rab protein signal transduction	5	1.23762	0.0304613	RAB32, RAB5, RAB6, RAB1, RAB2	387	34	10968	4.16781	1	0.548304	0.534322
GOTERM_BP_DIRECT	GO:0015986~ATP synthesis coupled proton transport	4	0.990099	0.031612	ATPSYND, ATPSYNG, ATPSYNO, ATPSYNDELTA	387	20	10968	5.66822	1	0.559839	0.545563
GOTERM_BP_DIRECT	GO:0000381~regulation of alternative mRNA splicing, via spliceosome	8	1.9802	0.0333301	HRB87F, RM62, CAPER, HFP, SQD, DOA, SRP54, HEL25E	387	87	10968	2.60608	1	0.574198	0.559556
GOTERM_BP_DIRECT	GO:0045214~sarcomere organization	5	1.23762	0.0334688	UNC-89, HTS, FLN, MLP84B, FLR	387	35	10968	4.04873	1	0.574198	0.559556
GOTERM_BP_DIRECT	GO:0034605~cellular response to heat	4	0.990099	0.0359443	TRAP1, SEC13, GP93, HSP83	387	21	10968	5.3983	1	0.607182	0.591699
GOTERM_BP_DIRECT	GO:1901739~regulation of myoblast fusion	3	0.742574	0.0377542	MP20, PAX, RHO1	387	9	10968	9.44703	1	0.628093	0.612076
GOTERM_BP_DIRECT	GO:0006099~tricarboxylic acid cycle	5	1.23762	0.0434949	SCSBETAG, MDH1, IDH3G, IDH, IRP-1B	387	38	10968	3.72909	1	0.684231	0.666783
GOTERM_BP_DIRECT	GO:0050803~regulation of synapse structure or activity	4	0.990099	0.04547	SIF, RAB5, SHI, SCRIB	387	23	10968	4.92888	1	0.684231	0.666783
GOTERM_BP_DIRECT	GO:0000462~maturation of SSU-rRNA from tricistronic rRNA transcript (SSU-rRNA, 5.8S rRNA, LSU-rRNA)	4	0.990099	0.04547	RPS14B, RPS16, RPS8, TSR1	387	23	10968	4.92888	1	0.684231	0.666783
GOTERM_BP_DIRECT	GO:0010883~regulation of lipid storage	4	0.990099	0.04547	RAB32, FASN1, BETACOP, GAMMACOP	387	23	10968	4.92888	1	0.684231	0.666783
GOTERM_BP_DIRECT	GO:0005977~glycogen metabolic process	3	0.742574	0.0461139	SGG, FASN1, GLYS	387	10	10968	8.50233	1	0.684231	0.666783
GOTERM_BP_DIRECT	GO:0045995~regulation of embryonic development	3	0.742574	0.0461139	TOP1, LARK, PP2B-14D	387	10	10968	8.50233	1	0.684231	0.666783
GOTERM_BP_DIRECT	GO:0001933~negative regulation of protein phosphorylation	3	0.742574	0.0461139	WDB, SHI, MTS	387	10	10968	8.50233	1	0.684231	0.666783
GOTERM_BP_DIRECT	GO:0006446~regulation of translational initiation	3	0.742574	0.0461139	EIF3K, EIF3A, EIF3B	387	10	10968	8.50233	1	0.684231	0.666783
GOTERM_BP_DIRECT	GO:0006607~NLS-bearing protein import into nucleus	3	0.742574	0.055077	KAP-ALPHA3, PEN, RCC1	387	11	10968	7.72939	1	0.785384	0.765356
GOTERM_BP_DIRECT	GO:0006614~SRP-dependent cotranslational protein targeting to membrane	3	0.742574	0.055077	SRP54K, SRP72, SRP68	387	11	10968	7.72939	1	0.785384	0.765356
GOTERM_BP_DIRECT	GO:0007300~ovarian nurse cell to oocyte transport	3	0.742574	0.055077	FLW, CHIC, EXU	387	11	10968	7.72939	1	0.785384	0.765356
GOTERM_BP_DIRECT	GO:0006891~intra-Golgi vesicle-mediated transport	4	0.990099	0.0618361	BETACOP, GAMMACOP, RAB6, COMT	387	26	10968	4.36017	1	0.864887	0.842832
GOTERM_BP_DIRECT	GO:0007291~sperm individualization	6	1.48515	0.0628939	EIF3M, SHI, PEN, PAST1, CTP, CHC	387	61	10968	2.78765	1	0.864887	0.842832
GOTERM_BP_DIRECT	GO:0061343~cell adhesion involved in heart morphogenesis	3	0.742574	0.0645909	GALPHAO, NRV2, CORA	387	12	10968	7.08527	1	0.864887	0.842832
GOTERM_BP_DIRECT	GO:0007026~negative regulation of microtubule depolymerization	3	0.742574	0.0645909	BETA-SPEC, ALPHA-SPEC, SHOT	387	12	10968	7.08527	1	0.864887	0.842832
GOTERM_BP_DIRECT	GO:0042407~cristae formation	3	0.742574	0.0645909	AFG3L2, MITOFILIN, MIC26-27	387	12	10968	7.08527	1	0.864887	0.842832
GOTERM_BP_DIRECT	GO:0006914~autophagy	6	1.48515	0.0665335	PP2A-29B, WDB, ZDA, COMT, MTS, CTP	387	62	10968	2.74269	1	0.880166	0.857721
GOTERM_BP_DIRECT	GO:0042062~long-term strengthening of neuromuscular junction	2	0.49505	0.0691511	BETA-SPEC, ALPHA-SPEC	387	2	10968	28.3411	1	0.882883	0.860368
GOTERM_BP_DIRECT	GO:0006437~tyrosyl-tRNA aminoacylation	2	0.49505	0.0691511	TYRRS, TYRRS-M	387	2	10968	28.3411	1	0.882883	0.860368
GOTERM_BP_DIRECT	GO:0045903~positive regulation of translational fidelity	2	0.49505	0.0691511	EIF2GAMMA, RPS9	387	2	10968	28.3411	1	0.882883	0.860368
GOTERM_BP_DIRECT	GO:0006749~glutathione metabolic process	5	1.23762	0.0727112	METRS, GSTE9, GSTE3, GSTD1, GSTE11	387	45	10968	3.14901	1	0.890404	0.867698
GOTERM_BP_DIRECT	GO:0042060~wound healing	6	1.48515	0.0741573	CHIC, MTPALPHA, MMP1, SHOT, ARALAR1, RHO1	387	64	10968	2.65698	1	0.890404	0.867698
GOTERM_BP_DIRECT	GO:0050807~regulation of synapse organization	3	0.742574	0.0746058	BETA-SPEC, ALPHA-SPEC, ACT57B	387	13	10968	6.54025	1	0.890404	0.867698
GOTERM_BP_DIRECT	GO:0000463~maturation of LSU-rRNA from tricistronic rRNA transcript (SSU-rRNA, 5.8S rRNA, LSU-rRNA)	3	0.742574	0.0746058	RPL7-LIKE, RPL35, RPL7	387	13	10968	6.54025	1	0.890404	0.867698
GOTERM_BP_DIRECT	GO:0030041~actin filament polymerization	3	0.742574	0.0746058	CHIC, TSR, ARPC2	387	13	10968	6.54025	1	0.890404	0.867698
GOTERM_BP_DIRECT	GO:0048072~compound eye pigmentation	3	0.742574	0.0746058	RAB32, PU, G	387	13	10968	6.54025	1	0.890404	0.867698
GOTERM_BP_DIRECT	GO:0000281~mitotic cytokinesis	5	1.23762	0.0775329	CHIC, TSR, RAB1, ACT57B, RHO1	387	46	10968	3.08055	1	0.915389	0.892045
GOTERM_BP_DIRECT	GO:0007411~axon guidance	11	2.72277	0.0798461	UNC-115A, SLI, ACSL, BETA-SPEC, RAB6, HTS, KHC, PP1-87B, WB, 14-3-3EPSILON, RHO1	387	171	10968	1.82311	1	0.921165	0.897674
GOTERM_BP_DIRECT	GO:0000278~mitotic cell cycle	10	2.47525	0.0800746	RUMP, HRB87F, SAN, BETATUB97EF, PP1-87B, ALPHATUB85E, CCT6, MTS, LARK, EIF4G1	387	149	10968	1.90209	1	0.921165	0.897674
GOTERM_BP_DIRECT	GO:0046627~negative regulation of insulin receptor signaling pathway	4	0.990099	0.080539	PP2A-29B, SGG, WDB, MTS	387	29	10968	3.90912	1	0.921165	0.897674
GOTERM_BP_DIRECT	GO:0030100~regulation of endocytosis	3	0.742574	0.0850751	RAB5, SCRIB, AP-2ALPHA	387	14	10968	6.07309	1	0.953188	0.928881
GOTERM_BP_DIRECT	GO:0072583~clathrin-dependent endocytosis	3	0.742574	0.0850751	SHI, AP-2ALPHA, AP-2MU	387	14	10968	6.07309	1	0.953188	0.928881
GOTERM_BP_DIRECT	GO:0030150~protein import into mitochondrial matrix	4	0.990099	0.0872569	HSC70-5, MGE, TIM23, TTM50	387	30	10968	3.77881	1	0.967758	0.94308
GOTERM_BP_DIRECT	GO:0051085~chaperone mediated protein folding requiring cofactor	4	0.990099	0.0942026	DNAJ-1, HSC70-5, HSC70-1, HSP68	387	31	10968	3.65691	1	1	0.975387
GOTERM_BP_DIRECT	GO:0010529~negative regulation of transposition	3	0.742574	0.0959544	HSP83, TRAL, TUDOR-SN	387	15	10968	5.66822	1	1	0.975387
GOTERM_BP_DIRECT	GO:0000470~maturation of LSU-rRNA	3	0.742574	0.0959544	IP259, RPL10AB, CG3817	387	15	10968	5.66822	1	1	0.975387
GOTERM_BP_DIRECT	GO:0006898~receptor-mediated endocytosis	3	0.742574	0.0959544	SHI, AP-2ALPHA, CHC	387	15	10968	5.66822	1	1	0.975387
GOTERM_BP_DIRECT	GO:0007424~open tracheal system development	7	1.73267	0.0971792	NRV2, GAMMACOP, SHI, MMP1, VARI, SHOT, RHO1	387	90	10968	2.20431	1	1	0.975387
GOTERM_BP_DIRECT	GO:0009306~protein secretion	5	1.23762	0.0983528	EIF3M, GAMMACOP, DOA, RAB1, RAB2	387	50	10968	2.83411	1	1	0.975387
