# Supplementary material for: Tissue-specific O-GlcNAcylation profiling identifies substrates in translational machinery in Drosophila mushroom body contributing to olfactory learning
Source: eLife. 2024 Apr 15;13:e91269. doi: 10.7554/eLife.91269 (PMC11018347; doi:10.7554/eLife.91269)
Supplement: Figure 3—figure supplement 1—source data 1. [file elife-91269-fig3-figsupp1-data1.zip]

Archive with 2 entries (1 files):
- Figure 3-figure supplement 1-source data1/Figure 3-figure supplement 1-source data1.xlsx.xlsx
- Figure 3-figure supplement 1-source data1/
