# Supplementary material for: Tissue-specific O-GlcNAcylation profiling identifies substrates in translational machinery in Drosophila mushroom body contributing to olfactory learning
Source: eLife. 2024 Apr 15;13:e91269. doi: 10.7554/eLife.91269 (PMC11018347; doi:10.7554/eLife.91269)
Supplement: Figure 4—source data 2. [file elife-91269-fig4-data2.zip]

Archive with 2 entries (1 files):
- Figure_4-source_data_2/Figure_4-source_data_2-4B.tif
- Figure_4-source_data_2/
